# Supplementary material for: Role of apurinic/apyrimidinic nucleases in the regulation of homologous recombination in myeloma: mechanisms and translational significance
Source: Blood Cancer J. 2018 Sep 25;8(10):92. doi: 10.1038/s41408-018-0129-9 (PMC6177467; doi:10.1038/s41408-018-0129-9)
Supplement: Supplementary file 7 — Supplementary Table 1 [file 41408_2018_129_MOESM7_ESM.xls]

## Sheet: Impact of methoxyamine on ARP e
probe set	gene	Accession	LocusLink	Description	ARP (Control)	ARP (Methoxyamine; MX)
AFFX-BioB-5_at	J04423 E coli bioB gene biotin synthetase (-5, -M, -3 represent transcript regions 5 prime, Middle, and 3 prime respectively)	J04423		J04423 E coli bioB gene biotin synthetase (-5, -M, -3 represent transcript regions 5 prime, Middle, and 3 prime respectively)	275.685	330.746
AFFX-BioB-M_at	J04423 E coli bioB gene biotin synthetase (-5, -M, -3 represent transcript regions 5 prime, Middle, and 3 prime respectively)	J04423		J04423 E coli bioB gene biotin synthetase (-5, -M, -3 represent transcript regions 5 prime, Middle, and 3 prime respectively)	288.876	340.773
AFFX-BioB-3_at	J04423 E coli bioB gene biotin synthetase (-5, -M, -3 represent transcript regions 5 prime, Middle, and 3 prime respectively)	J04423		J04423 E coli bioB gene biotin synthetase (-5, -M, -3 represent transcript regions 5 prime, Middle, and 3 prime respectively)	314.118	374.164
AFFX-BioC-5_at	J04423 E coli bioC protein (-5 and -3 represent transcript regions 5 prime and 3 prime respectively)	J04423		J04423 E coli bioC protein (-5 and -3 represent transcript regions 5 prime and 3 prime respectively)	489.985	671.43
AFFX-BioC-3_at	J04423 E coli bioC protein (-5 and -3 represent transcript regions 5 prime and 3 prime respectively)	J04423		J04423 E coli bioC protein (-5 and -3 represent transcript regions 5 prime and 3 prime respectively)	405.61	507.21
AFFX-BioDn-5_at	J04423 E coli bioD gene dethiobiotin synthetase (-5 and -3 represent transcript regions 5 prime and 3 prime respectively)	J04423		J04423 E coli bioD gene dethiobiotin synthetase (-5 and -3 represent transcript regions 5 prime and 3 prime respectively)	399.535	449.147
AFFX-BioDn-3_at	J04423 E coli bioD gene dethiobiotin synthetase (-5 and -3 represent transcript regions 5 prime and 3 prime respectively)	J04423		J04423 E coli bioD gene dethiobiotin synthetase (-5 and -3 represent transcript regions 5 prime and 3 prime respectively)	2110.39	2561.8
AFFX-CreX-5_at	X03453 Bacteriophage P1 cre recombinase protein (-5 and -3 represent transcript regions 5 prime and 3 prime respectively)	X03453		X03453 Bacteriophage P1 cre recombinase protein (-5 and -3 represent transcript regions 5 prime and 3 prime respectively)	4468.28	5093.65
AFFX-CreX-3_at	X03453 Bacteriophage P1 cre recombinase protein (-5 and -3 represent transcript regions 5 prime and 3 prime respectively)	X03453		X03453 Bacteriophage P1 cre recombinase protein (-5 and -3 represent transcript regions 5 prime and 3 prime respectively)	4635.06	6314.22
AFFX-DapX-5_at	L38424 B subtilis dapB, jojF, jojG genes corresponding to nucleotides 1358-3197 of L38424 (-5, -M, -3 represent transcript regions 5 prime, Middle, and 3 prime respectively)	L38424		L38424 B subtilis dapB, jojF, jojG genes corresponding to nucleotides 1358-3197 of L38424 (-5, -M, -3 represent transcript regions 5 prime, Middle, and 3 prime respectively)	30.3165	21.3158
AFFX-DapX-M_at	L38424 B subtilis dapB, jojF, jojG genes corresponding to nucleotides 1358-3197 of L38424 (-5, -M, -3 represent transcript regions 5 prime, Middle, and 3 prime respectively)	L38424		L38424 B subtilis dapB, jojF, jojG genes corresponding to nucleotides 1358-3197 of L38424 (-5, -M, -3 represent transcript regions 5 prime, Middle, and 3 prime respectively)	23.0429	32.1136
AFFX-DapX-3_at	L38424 B subtilis dapB, jojF, jojG genes corresponding to nucleotides 1358-3197 of L38424 (-5, -M, -3 represent transcript regions 5 prime, Middle, and 3 prime respectively)	L38424		L38424 B subtilis dapB, jojF, jojG genes corresponding to nucleotides 1358-3197 of L38424 (-5, -M, -3 represent transcript regions 5 prime, Middle, and 3 prime respectively)	8.5124	7.07945
AFFX-LysX-5_at	X17013 B subtilis lys gene for diaminopimelate decarboxylase corresponding to nucleotides 350-1345 of X17013 (-5, -M, -3 represent transcript regions 5 prime, Middle, and 3 prime respectively)	X17013		X17013 B subtilis lys gene for diaminopimelate decarboxylase corresponding to nucleotides 350-1345 of X17013 (-5, -M, -3 represent transcript regions 5 prime, Middle, and 3 prime respectively)	5.90975	3.81545
AFFX-LysX-M_at	X17013 B subtilis lys gene for diaminopimelate decarboxylase corresponding to nucleotides 350-1345 of X17013 (-5, -M, -3 represent transcript regions 5 prime, Middle, and 3 prime respectively)	X17013		X17013 B subtilis lys gene for diaminopimelate decarboxylase corresponding to nucleotides 350-1345 of X17013 (-5, -M, -3 represent transcript regions 5 prime, Middle, and 3 prime respectively)	11.6843	14.6174
AFFX-LysX-3_at	X17013 B subtilis lys gene for diaminopimelate decarboxylase corresponding to nucleotides 350-1345 of X17013 (-5, -M, -3 represent transcript regions 5 prime, Middle, and 3 prime respectively)	X17013		X17013 B subtilis lys gene for diaminopimelate decarboxylase corresponding to nucleotides 350-1345 of X17013 (-5, -M, -3 represent transcript regions 5 prime, Middle, and 3 prime respectively)	6.05274	17.3653
AFFX-PheX-5_at	M24537B subtilis pheB, pheA genes corresponding to nucleotides 2017-3334 of M24537 (-5, -M, -3 represent transcript regions 5 prime, Middle, and 3 prime respectively)	M24537		M24537B subtilis pheB, pheA genes corresponding to nucleotides 2017-3334 of M24537 (-5, -M, -3 represent transcript regions 5 prime, Middle, and 3 prime respectively)	20.1766	22.1708
AFFX-PheX-M_at	M24537B subtilis pheB, pheA genes corresponding to nucleotides 2017-3334 of M24537 (-5, -M, -3 represent transcript regions 5 prime, Middle, and 3 prime respectively)	M24537		M24537B subtilis pheB, pheA genes corresponding to nucleotides 2017-3334 of M24537 (-5, -M, -3 represent transcript regions 5 prime, Middle, and 3 prime respectively)	29.4103	24.6359
AFFX-PheX-3_at	M24537B subtilis pheB, pheA genes corresponding to nucleotides 2017-3334 of M24537 (-5, -M, -3 represent transcript regions 5 prime, Middle, and 3 prime respectively)	M24537		M24537B subtilis pheB, pheA genes corresponding to nucleotides 2017-3334 of M24537 (-5, -M, -3 represent transcript regions 5 prime, Middle, and 3 prime respectively)	56.3385	67.0758
AFFX-ThrX-5_at	X04603 B subtilis thrC, thrB genes corresponding to nucleotides 248-2229 of X04603 (-5, -M, -3 represent transcript regions 5 prime, Middle, and 3 prime respectively)	X04603		X04603 B subtilis thrC, thrB genes corresponding to nucleotides 248-2229 of X04603 (-5, -M, -3 represent transcript regions 5 prime, Middle, and 3 prime respectively)	23.2008	16.8246
AFFX-ThrX-M_at	X04603 B subtilis thrC, thrB genes corresponding to nucleotides 248-2229 of X04603 (-5, -M, -3 represent transcript regions 5 prime, Middle, and 3 prime respectively)	X04603		X04603 B subtilis thrC, thrB genes corresponding to nucleotides 248-2229 of X04603 (-5, -M, -3 represent transcript regions 5 prime, Middle, and 3 prime respectively)	15.2733	16.9685
AFFX-ThrX-3_at	X04603 B subtilis thrC, thrB genes corresponding to nucleotides 248-2229 of X04603 (-5, -M, -3 represent transcript regions 5 prime, Middle, and 3 prime respectively)	X04603		X04603 B subtilis thrC, thrB genes corresponding to nucleotides 248-2229 of X04603 (-5, -M, -3 represent transcript regions 5 prime, Middle, and 3 prime respectively)	35.1437	22.4815
AFFX-TrpnX-5_at	K01391 B subtilis TrpE protein, TrpD protein, TrpC protein corresponding to nucleotides 1883-4400 of K01391 (-5, -M, -3 represent transcript regions 5 prime, Middle, and 3 prime respectively)	K01391		K01391 B subtilis TrpE protein, TrpD protein, TrpC protein corresponding to nucleotides 1883-4400 of K01391 (-5, -M, -3 represent transcript regions 5 prime, Middle, and 3 prime respectively)	36.8211	32.1003
AFFX-TrpnX-M_at	K01391 B subtilis TrpE protein, TrpD protein, TrpC protein corresponding to nucleotides 1883-4400 of K01391 (-5, -M, -3 represent transcript regions 5 prime, Middle, and 3 prime respectively)	K01391		K01391 B subtilis TrpE protein, TrpD protein, TrpC protein corresponding to nucleotides 1883-4400 of K01391 (-5, -M, -3 represent transcript regions 5 prime, Middle, and 3 prime respectively)	11.2109	5.80155
AFFX-TrpnX-3_at	K01391 B subtilis TrpE protein, TrpD protein, TrpC protein corresponding to nucleotides 1883-4400 of K01391 (-5, -M, -3 represent transcript regions 5 prime, Middle, and 3 prime respectively)	K01391		K01391 B subtilis TrpE protein, TrpD protein, TrpC protein corresponding to nucleotides 1883-4400 of K01391 (-5, -M, -3 represent transcript regions 5 prime, Middle, and 3 prime respectively)	6.34544	8.9357
AFFX-HUMISGF3A/M97935_5_at	M97935 Homo sapiens transcription factor ISGF-3 mRNA, complete cds (_5, _MA, MB, _3 represent transcript regions 5 prime, MiddleA, MiddleB, and 3 prime respectively)	M97935		M97935 Homo sapiens transcription factor ISGF-3 mRNA, complete cds (_5, _MA, MB, _3 represent transcript regions 5 prime, MiddleA, MiddleB, and 3 prime respectively)	40.8409	27.8465
AFFX-HUMISGF3A/M97935_MA_at	M97935 Homo sapiens transcription factor ISGF-3 mRNA, complete cds (_5, _MA, MB, _3 represent transcript regions 5 prime, MiddleA, MiddleB, and 3 prime respectively)	M97935		M97935 Homo sapiens transcription factor ISGF-3 mRNA, complete cds (_5, _MA, MB, _3 represent transcript regions 5 prime, MiddleA, MiddleB, and 3 prime respectively)	285.01	292.025
AFFX-HUMISGF3A/M97935_MB_at	M97935 Homo sapiens transcription factor ISGF-3 mRNA, complete cds (_5, _MA, MB, _3 represent transcript regions 5 prime, MiddleA, MiddleB, and 3 prime respectively)	M97935		M97935 Homo sapiens transcription factor ISGF-3 mRNA, complete cds (_5, _MA, MB, _3 represent transcript regions 5 prime, MiddleA, MiddleB, and 3 prime respectively)	153.965	101.839
AFFX-HUMISGF3A/M97935_3_at	M97935 Homo sapiens transcription factor ISGF-3 mRNA, complete cds (_5, _MA, MB, _3 represent transcript regions 5 prime, MiddleA, MiddleB, and 3 prime respectively)	M97935		M97935 Homo sapiens transcription factor ISGF-3 mRNA, complete cds (_5, _MA, MB, _3 represent transcript regions 5 prime, MiddleA, MiddleB, and 3 prime respectively)	298.7	159.855
AFFX-HUMRGE/M10098_5_at	M10098 Human 18S rRNA gene, complete (_5, _M, _3 represent transcript regions 5 prime, Middle, and 3 prime respectively)	M10098		M10098 Human 18S rRNA gene, complete (_5, _M, _3 represent transcript regions 5 prime, Middle, and 3 prime respectively)	22.8439	62.2323
AFFX-HUMRGE/M10098_M_at	M10098 Human 18S rRNA gene, complete (_5, _M, _3 represent transcript regions 5 prime, Middle, and 3 prime respectively)	M10098		M10098 Human 18S rRNA gene, complete (_5, _M, _3 represent transcript regions 5 prime, Middle, and 3 prime respectively)	8.34738	4.19602
AFFX-HUMRGE/M10098_3_at	M10098 Human 18S rRNA gene, complete (_5, _M, _3 represent transcript regions 5 prime, Middle, and 3 prime respectively)	M10098		M10098 Human 18S rRNA gene, complete (_5, _M, _3 represent transcript regions 5 prime, Middle, and 3 prime respectively)	14.4486	32.9066
AFFX-HUMGAPDH/M33197_5_at	glyceraldehyde-3-phosphate dehydrogenase	M33197	2597	M33197 Human glyceraldehyde-3-phosphate dehydrogenase (GAPDH) mRNA, complete cds (_5, _M, _3 represent transcript regions 5 prime, Middle, and 3 prime respectively)	7221.64	7097.3
AFFX-HUMGAPDH/M33197_M_at	glyceraldehyde-3-phosphate dehydrogenase	M33197	2597	M33197 Human glyceraldehyde-3-phosphate dehydrogenase (GAPDH) mRNA, complete cds (_5, _M, _3 represent transcript regions 5 prime, Middle, and 3 prime respectively)	6762.67	7206.28
AFFX-HUMGAPDH/M33197_3_at	glyceraldehyde-3-phosphate dehydrogenase	M33197	2597	M33197 Human glyceraldehyde-3-phosphate dehydrogenase (GAPDH) mRNA, complete cds (_5, _M, _3 represent transcript regions 5 prime, Middle, and 3 prime respectively)	7434.27	7680.62
AFFX-HSAC07/X00351_5_at	actin, beta	X00351	60	X00351 Human mRNA for beta-actin (_5, _M, _3 represent transcript regions 5 prime, Middle, and 3 prime respectively)	7053.57	7291.4
AFFX-HSAC07/X00351_M_at	actin, beta	X00351	60	X00351 Human mRNA for beta-actin (_5, _M, _3 represent transcript regions 5 prime, Middle, and 3 prime respectively)	7723.08	7897.12
AFFX-HSAC07/X00351_3_at	actin, beta	X00351	60	X00351 Human mRNA for beta-actin (_5, _M, _3 represent transcript regions 5 prime, Middle, and 3 prime respectively)	6582.47	6854.67
AFFX-M27830_5_at	M27830 Human 28S ribosomal RNA gene, complete cds (_5, _M, _3 represent transcript regions 5 prime, Middle, and 3 prime respectively)	M27830		M27830 Human 28S ribosomal RNA gene, complete cds (_5, _M, _3 represent transcript regions 5 prime, Middle, and 3 prime respectively)	23.1725	40.6833
AFFX-M27830_M_at	M27830 Human 28S ribosomal RNA gene, complete cds (_5, _M, _3 represent transcript regions 5 prime, Middle, and 3 prime respectively)	M27830		M27830 Human 28S ribosomal RNA gene, complete cds (_5, _M, _3 represent transcript regions 5 prime, Middle, and 3 prime respectively)	362.648	385.386
AFFX-M27830_3_at	M27830 Human 28S ribosomal RNA gene, complete cds (_5, _M, _3 represent transcript regions 5 prime, Middle, and 3 prime respectively)	M27830		M27830 Human 28S ribosomal RNA gene, complete cds (_5, _M, _3 represent transcript regions 5 prime, Middle, and 3 prime respectively)	255.255	208.211
AFFX-hum_alu_at	U14573 Human Alu-Sq subfamily consensus sequence.	U14573		U14573 Human Alu-Sq subfamily consensus sequence.	5389.89	5837.17
AFFX-r2-Ec-bioB-5_at	Escherichia coli /REF=J04423 /DEF=E coli bioB gene biotin synthetase corresponding to nucleotides 2071-2304 of J04423 /LEN=1114 (-5, -M, -3 represent transcript regions 5 prime, Middle, and 3 prime respectively)	J04423		Escherichia coli /REF=J04423 /DEF=E coli bioB gene biotin synthetase corresponding to nucleotides 2071-2304 of J04423 /LEN=1114 (-5, -M, -3 represent transcript regions 5 prime, Middle, and 3 prime respectively)	224.65	255.313
AFFX-r2-Ec-bioB-M_at	Escherichia coli /REF=J04423 /DEF=E coli bioB gene biotin synthetase corresponding to nucleotides 2393-2682 of J04423 /LEN=1114 (-5, -M, -3 represent transcript regions 5 prime, Middle, and 3 prime respectively)	J04423		Escherichia coli /REF=J04423 /DEF=E coli bioB gene biotin synthetase corresponding to nucleotides 2393-2682 of J04423 /LEN=1114 (-5, -M, -3 represent transcript regions 5 prime, Middle, and 3 prime respectively)	193.331	205.842
AFFX-r2-Ec-bioB-3_at	Escherichia coli /REF=J04423 /DEF=E coli bioB gene biotin synthetase corresponding to nucleotides 2772-3004 of J04423 /LEN=1114 (-5, -M, -3 represent transcript regions 5 prime, Middle, and 3 prime respectively)	J04423		Escherichia coli /REF=J04423 /DEF=E coli bioB gene biotin synthetase corresponding to nucleotides 2772-3004 of J04423 /LEN=1114 (-5, -M, -3 represent transcript regions 5 prime, Middle, and 3 prime respectively)	212.05	291.898
AFFX-r2-Ec-bioC-5_at	Escherichia coli /REF=J04423 /DEF=E coli bioC protein corresponding to nucleotides 4257-4573 of J04423 /LEN=777 (-5 and -3 represent transcript regions 5 prime and 3 prime respectively)	J04423		Escherichia coli /REF=J04423 /DEF=E coli bioC protein corresponding to nucleotides 4257-4573 of J04423 /LEN=777 (-5 and -3 represent transcript regions 5 prime and 3 prime respectively)	402.023	405.581
AFFX-r2-Ec-bioC-3_at	Escherichia coli /REF=J04423 /DEF=E coli bioC protein corresponding to nucleotides 4609-4883 of J04423 /LEN=777 (-5 and -3 represent transcript regions 5 prime and 3 prime respectively)	J04423		Escherichia coli /REF=J04423 /DEF=E coli bioC protein corresponding to nucleotides 4609-4883 of J04423 /LEN=777 (-5 and -3 represent transcript regions 5 prime and 3 prime respectively)	554.167	634.497
AFFX-r2-Ec-bioD-5_at	Escherichia coli /REF=J04423 /DEF=E coli bioD gene dethiobiotin synthetase corresponding to nucleotides 5024-5244 of J04423 /LEN=676 (-5 and -3 represent transcript regions 5 prime and 3 prime respectively)	J04423		Escherichia coli /REF=J04423 /DEF=E coli bioD gene dethiobiotin synthetase corresponding to nucleotides 5024-5244 of J04423 /LEN=676 (-5 and -3 represent transcript regions 5 prime and 3 prime respectively)	2066.73	2595.3
AFFX-r2-Ec-bioD-3_at	Escherichia coli /REF=J04423 /DEF=E coli bioD gene dethiobiotin synthetase corresponding to nucleotides 5312-5559 of J04423 /LEN=676 (-5 and -3 represent transcript regions 5 prime and 3 prime respectively)	J04423		Escherichia coli /REF=J04423 /DEF=E coli bioD gene dethiobiotin synthetase corresponding to nucleotides 5312-5559 of J04423 /LEN=676 (-5 and -3 represent transcript regions 5 prime and 3 prime respectively)	1508.89	1788.97
AFFX-r2-P1-cre-5_at	Bacteriophage /REF=X03453 /DEF=Bacteriophage P1 cre recombinase protein corresponding to nucleotides 581-1001 of X03453 /LEN=1058 (-5 and -3 represent transcript regions 5 prime and 3 prime respectively)	X03453		Bacteriophage /REF=X03453 /DEF=Bacteriophage P1 cre recombinase protein corresponding to nucleotides 581-1001 of X03453 /LEN=1058 (-5 and -3 represent transcript regions 5 prime and 3 prime respectively)	5276.52	5725.54
AFFX-r2-P1-cre-3_at	Bacteriophage /REF=X03453 /DEF=Bacteriophage P1 cre recombinase protein corresponding to nucleotides 1032-1270 of X03453 /LEN=1058 (-5 and -3 represent transcript regions 5 prime and 3 prime respectively)	X03453		Bacteriophage /REF=X03453 /DEF=Bacteriophage P1 cre recombinase protein corresponding to nucleotides 1032-1270 of X03453 /LEN=1058 (-5 and -3 represent transcript regions 5 prime and 3 prime respectively)	7047.01	8059.96
AFFX-r2-Bs-dap-5_at	Bacillus subtilis /REF=L38424 /DEF=B subtilis dapB, jojF, jojG genes corresponding to nucleotides 1439-1846 of L38424 /LEN=1931 (-5, -M, -3 represent transcript regions 5 prime, Middle, and 3 prime respectively)	L38424		Bacillus subtilis /REF=L38424 /DEF=B subtilis dapB, jojF, jojG genes corresponding to nucleotides 1439-1846 of L38424 /LEN=1931 (-5, -M, -3 represent transcript regions 5 prime, Middle, and 3 prime respectively)	0.168524	8.97156
AFFX-r2-Bs-dap-M_at	Bacillus subtilis /REF=L38424 /DEF=B subtilis dapB, jojF, jojG genes corresponding to nucleotides 2055-2578 of L38424 /LEN=1931 (-5, -M, -3 represent transcript regions 5 prime, Middle, and 3 prime respectively)	L38424		Bacillus subtilis /REF=L38424 /DEF=B subtilis dapB, jojF, jojG genes corresponding to nucleotides 2055-2578 of L38424 /LEN=1931 (-5, -M, -3 represent transcript regions 5 prime, Middle, and 3 prime respectively)	12.2093	0.796336
AFFX-r2-Bs-dap-3_at	Bacillus subtilis /REF=L38424 /DEF=B subtilis dapB, jojF, jojG genes corresponding to nucleotides 2634-3089 of L38424 /LEN=1931 (-5, -M, -3 represent transcript regions 5 prime, Middle, and 3 prime respectively)	L38424		Bacillus subtilis /REF=L38424 /DEF=B subtilis dapB, jojF, jojG genes corresponding to nucleotides 2634-3089 of L38424 /LEN=1931 (-5, -M, -3 represent transcript regions 5 prime, Middle, and 3 prime respectively)	3.72587	12.7932
AFFX-r2-Bs-lys-5_at	Bacillus subtilis /REF=X17013 /DEF=B subtilis lys gene for diaminopimelate decarboxylase corresponding to nucleotides 411-659 of X17013 /LEN=1108 (-5, -M, -3 represent transcript regions 5 prime, Middle, and 3 prime respectively)	X17013		Bacillus subtilis /REF=X17013 /DEF=B subtilis lys gene for diaminopimelate decarboxylase corresponding to nucleotides 411-659 of X17013 /LEN=1108 (-5, -M, -3 represent transcript regions 5 prime, Middle, and 3 prime respectively)	5.84368	2.53137
AFFX-r2-Bs-lys-M_at	Bacillus subtilis /REF=X17013 /DEF=B subtilis lys gene for diaminopimelate decarboxylase corresponding to nucleotides 673-1002 of X17013 /LEN=1108 (-5, -M, -3 represent transcript regions 5 prime, Middle, and 3 prime respectively)	X17013		Bacillus subtilis /REF=X17013 /DEF=B subtilis lys gene for diaminopimelate decarboxylase corresponding to nucleotides 673-1002 of X17013 /LEN=1108 (-5, -M, -3 represent transcript regions 5 prime, Middle, and 3 prime respectively)	18.3815	12.9403
AFFX-r2-Bs-lys-3_at	Bacillus subtilis /REF=X17013 /DEF=B subtilis lys gene for diaminopimelate decarboxylase corresponding to nucleotides 1008-1263 of X17013 /LEN=1108 (-5, -M, -3 represent transcript regions 5 prime, Middle, and 3 prime respectively)	X17013		Bacillus subtilis /REF=X17013 /DEF=B subtilis lys gene for diaminopimelate decarboxylase corresponding to nucleotides 1008-1263 of X17013 /LEN=1108 (-5, -M, -3 represent transcript regions 5 prime, Middle, and 3 prime respectively)	31.94	39.2235
AFFX-r2-Bs-phe-5_at	Bacillus subtilis /REF=M24537 /DEF=B subtilis pheB, pheA genes corresponding to nucleotides 2116-2382 of M24537 /LEN=1409 (-5, -M, -3 represent transcript regions 5 prime, Middle, and 3 prime respectively)	M24537		Bacillus subtilis /REF=M24537 /DEF=B subtilis pheB, pheA genes corresponding to nucleotides 2116-2382 of M24537 /LEN=1409 (-5, -M, -3 represent transcript regions 5 prime, Middle, and 3 prime respectively)	8.66696	11.9984
AFFX-r2-Bs-phe-M_at	Bacillus subtilis /REF=M24537 /DEF=B subtilis pheB, pheA genes corresponding to nucleotides 2484-2875 of M24537 /LEN=1409 (-5, -M, -3 represent transcript regions 5 prime, Middle, and 3 prime respectively)	M24537		Bacillus subtilis /REF=M24537 /DEF=B subtilis pheB, pheA genes corresponding to nucleotides 2484-2875 of M24537 /LEN=1409 (-5, -M, -3 represent transcript regions 5 prime, Middle, and 3 prime respectively)	19.57	15.9946
AFFX-r2-Bs-phe-3_at	Bacillus subtilis /REF=M24537 /DEF=B subtilis pheB, pheA genes corresponding to nucleotides 2897-3200 of M24537 /LEN=1409 (-5, -M, -3 represent transcript regions 5 prime, Middle, and 3 prime respectively)	M24537		Bacillus subtilis /REF=M24537 /DEF=B subtilis pheB, pheA genes corresponding to nucleotides 2897-3200 of M24537 /LEN=1409 (-5, -M, -3 represent transcript regions 5 prime, Middle, and 3 prime respectively)	51.9495	48.2131
AFFX-r2-Bs-thr-3_s_at	Bacillus subtilis /REF=X04603 /DEF=B subtilis thrC, thrB genes corresponding to nucleotides 1689-2151 of X04603 /LEN=2073 (-5, -M, -3 represent transcript regions 5 prime, Middle, and 3 prime respectively)	X04603		Bacillus subtilis /REF=X04603 /DEF=B subtilis thrC, thrB genes corresponding to nucleotides 1689-2151 of X04603 /LEN=2073 (-5, -M, -3 represent transcript regions 5 prime, Middle, and 3 prime respectively)	16.0522	12.5572
AFFX-r2-Bs-thr-M_s_at	Bacillus subtilis /REF=X04603 /DEF=B subtilis thrC, thrB genes corresponding to nucleotides 995-1562 of X04603 /LEN=2073 (-5, -M, -3 represent transcript regions 5 prime, Middle, and 3 prime respectively)	X04603		Bacillus subtilis /REF=X04603 /DEF=B subtilis thrC, thrB genes corresponding to nucleotides 995-1562 of X04603 /LEN=2073 (-5, -M, -3 represent transcript regions 5 prime, Middle, and 3 prime respectively)	106.053	99.9699
AFFX-r2-Bs-thr-5_s_at	Bacillus subtilis /REF=X04603 /DEF=B subtilis thrC, thrB genes corresponding to nucleotides 288-932 of X04603 /LEN=2073 (-5, -M, -3 represent transcript regions 5 prime, Middle, and 3 prime respectively)	X04603		Bacillus subtilis /REF=X04603 /DEF=B subtilis thrC, thrB genes corresponding to nucleotides 288-932 of X04603 /LEN=2073 (-5, -M, -3 represent transcript regions 5 prime, Middle, and 3 prime respectively)	56.9703	71.3502
AFFX-r2-Hs18SrRNA-3_s_at	M10098 Human 18S rRNA sequence, length 1969 bases, 3 prime target bases 1293-1938	M10098		M10098 Human 18S rRNA sequence, length 1969 bases, 3 prime target bases 1293-1938	13.7072	45.8843
AFFX-r2-Hs18SrRNA-M_x_at	M10098 Human 18S rRNA sequence, length 1969 bases, middle target bases 647-1292	M10098		M10098 Human 18S rRNA sequence, length 1969 bases, middle target bases 647-1292	3.00503	17.2562
AFFX-r2-Hs18SrRNA-5_at	M10098 Human 18S rRNA sequence, length 1969 bases, 5 prime target bases 1-646	M10098		M10098 Human 18S rRNA sequence, length 1969 bases, 5 prime target bases 1-646	9.75931	30.0732
AFFX-r2-Hs28SrRNA-3_at	M11167 Human 28S rRNA sequence, length 5025 bases, middle target bases 1666-3330	M11167		M11167 Human 28S rRNA sequence, length 5025 bases, middle target bases 1666-3330	12.8555	13.0744
AFFX-r2-Hs28SrRNA-M_at	M11167 Human 28S rRNA sequence, length 5025 bases, 3 prime target bases 3331-4995	M11167		M11167 Human 28S rRNA sequence, length 5025 bases, 3 prime target bases 3331-4995	22.5757	20.7181
AFFX-r2-Hs28SrRNA-5_at	M11167 Human 28S rRNA sequence, length 5025 bases, 5 prime target bases 1-1665	M11167		M11167 Human 28S rRNA sequence, length 5025 bases, 5 prime target bases 1-1665	32.5713	55.815
200000_s_at	PRP8 pre-mRNA processing factor 8 homolog (yeast)	NM_006445.1	10594	gb:NM_006445.1 /DEF=Homo sapiens U5 snRNP-specific protein (220 kD), ortholog of S. cerevisiae Prp8p (PRP8), mRNA. /FEA=mRNA /GEN=PRP8 /PROD=U5 snRNP-specific protein (220 kD), ortholog ofS. cerevisiae Prp8p /DB_XREF=gi:5453983 /UG=Hs.181368 U5 snRNP-specific protein (220 kD), ortholog of S. cerevisiae Prp8p /FL=gb:AB007510.1 gb:AF092565.1 gb:NM_006445.1	855.713	766.481
200001_at	calpain, small subunit 1	NM_001749.1	826	gb:NM_001749.1 /DEF=Homo sapiens calpain 4, small subunit (30K) (CAPN4), mRNA. /FEA=mRNA /GEN=CAPN4 /PROD=calpain 4 small subunit /DB_XREF=gi:4502564 /UG=Hs.74451 calpain 4, small subunit (30K) /FL=gb:BC000592.1 gb:NM_001749.1	719.862	758.793
200002_at	ribosomal protein L35	NM_007209.1	11224	gb:NM_007209.1 /DEF=Homo sapiens ribosomal protein L35 (RPL35), mRNA. /FEA=mRNA /GEN=RPL35 /PROD=ribosomal protein L35 /DB_XREF=gi:6005859 /UG=Hs.182825 ribosomal protein L35 /FL=gb:BC000348.1 gb:U12465.1 gb:NM_007209.1	3821.89	3246.26
200003_s_at	ribosomal protein L28	NM_000991.1	6158	gb:NM_000991.1 /DEF=Homo sapiens ribosomal protein L28 (RPL28), mRNA. /FEA=mRNA /GEN=RPL28 /PROD=ribosomal protein L28 /DB_XREF=gi:4506626 /UG=Hs.4437 ribosomal protein L28 /FL=gb:BC000072.1 gb:NM_000991.1 gb:U14969.1	5363.96	5490.67
200004_at	eukaryotic translation initiation factor 4 gamma, 2	NM_001418.1	1982	gb:NM_001418.1 /DEF=Homo sapiens eukaryotic translation initiation factor 4 gamma, 2 (EIF4G2), mRNA. /FEA=mRNA /GEN=EIF4G2 /PROD=eukaryotic translation initiation factor 4gamma, 2 /DB_XREF=gi:4503538 /UG=Hs.183684 eukaryotic translation initiation factor 4 gamma, 2 /FL=gb:U73824.1 gb:U76111.1 gb:NM_001418.1	1671.05	1461.35
200005_at	eukaryotic translation initiation factor 3, subunit 7 zeta, 66/67kDa	NM_003753.1	8664	gb:NM_003753.1 /DEF=Homo sapiens eukaryotic translation initiation factor 3, subunit 7 (zeta, 6667kD) (EIF3S7), mRNA. /FEA=mRNA /GEN=EIF3S7 /PROD=eukaryotic translation initiation factor 3,subunit 7 (zeta, 6667kD) /DB_XREF=gi:4503522 /UG=Hs.55682 eukaryotic translation initiation factor 3, subunit 7 (zeta, 6667kD) /FL=gb:BC000328.1 gb:BC000469.1 gb:U54558.1 gb:NM_003753.1	1483.23	1430.84
200006_at	Parkinson disease (autosomal recessive, early onset) 7	NM_007262.1	11315	gb:NM_007262.1 /DEF=Homo sapiens RNA-binding protein regulatory subunit (DJ-1), mRNA. /FEA=mRNA /GEN=DJ-1 /PROD=RNA-binding protein regulatory subunit /DB_XREF=gi:6005748 /UG=Hs.10958 RNA-binding protein regulatory subunit /FL=gb:AF021819.1 gb:NM_007262.1 gb:D61380.1	1939.89	1836.67
200007_at	signal recognition particle 14kDa (homologous Alu RNA binding protein)	NM_003134.1	6727	gb:NM_003134.1 /DEF=Homo sapiens signal recognition particle 14kD (homologous Alu RNA-binding protein) (SRP14), mRNA. /FEA=mRNA /GEN=SRP14 /PROD=signal recognition particle 14kD (homologous AluRNA-binding protein) /DB_XREF=gi:4507210 /UG=Hs.180394 signal recognition particle 14kD (homologous Alu RNA-binding protein) /FL=gb:NM_003134.1 gb:U07857.1	1981.38	2108.23
200008_s_at	GDP dissociation inhibitor 2	D13988.1	2665	gb:D13988.1 /DEF=Human rab GDI mRNA, complete cds. /FEA=mRNA /PROD=human rab GDI /DB_XREF=gi:285974 /UG=Hs.56845 GDP dissociation inhibitor 2 /FL=gb:BC005145.1 gb:D13988.1 gb:NM_001494.2	912.68	775.909
200009_at	GDP dissociation inhibitor 2	NM_001494.2	2665	gb:NM_001494.2 /DEF=Homo sapiens GDP dissociation inhibitor 2 (GDI2), mRNA. /FEA=mRNA /GEN=GDI2 /PROD=GDP dissociation inhibitor 2 /DB_XREF=gi:6598322 /UG=Hs.56845 GDP dissociation inhibitor 2 /FL=gb:BC005145.1 gb:D13988.1 gb:NM_001494.2	1359.78	1365.53
200010_at	ribosomal protein L11	NM_000975.1	6135	gb:NM_000975.1 /DEF=Homo sapiens ribosomal protein L11 (RPL11), mRNA. /FEA=mRNA /GEN=RPL11 /PROD=ribosomal protein L11 /DB_XREF=gi:4506594 /UG=Hs.179943 ribosomal protein L11 /FL=gb:L05092.1 gb:NM_000975.1	2639.72	2767.53
200011_s_at	ADP-ribosylation factor 3	NM_001659.1	377	gb:NM_001659.1 /DEF=Homo sapiens ADP-ribosylation factor 3 (ARF3), mRNA. /FEA=mRNA /GEN=ARF3 /PROD=ADP-ribosylation factor 3 /DB_XREF=gi:4502202 /UG=Hs.119177 ADP-ribosylation factor 3 /FL=gb:M74491.1 gb:NM_001659.1	336.028	306.11
200012_x_at	ribosomal protein L21	NM_000982.1	6144	gb:NM_000982.1 /DEF=Homo sapiens ribosomal protein L21 (gene or pseudogene) (RPL21), mRNA. /FEA=mRNA /GEN=RPL21 /PROD=ribosomal protein L21 (gene or pseudogene) /DB_XREF=gi:4506610 /UG=Hs.184108 ribosomal protein L21 /FL=gb:BC001603.1 gb:NM_000982.1 gb:U14967.1 gb:U25789.1	3103.64	4093.26
200013_at	dipeptidylpeptidase 7	NM_000986.1	29952	gb:NM_000986.1 /DEF=Homo sapiens ribosomal protein L24 (RPL24), mRNA. /FEA=mRNA /GEN=RPL24 /PROD=ribosomal protein L24 /DB_XREF=gi:4506618 /UG=Hs.184582 ribosomal protein L24 /FL=gb:BC000690.1 gb:M94314.1 gb:NM_000986.1	3365.25	3406.68
200014_s_at	heterogeneous nuclear ribonucleoprotein C (C1/C2)	NM_004500.1	3183	gb:NM_004500.1 /DEF=Homo sapiens heterogeneous nuclear ribonucleoprotein C (C1C2) (HNRPC), mRNA. /FEA=mRNA /GEN=HNRPC /PROD=heterogeneous nuclear ribonucleoprotein C(C1C2) /DB_XREF=gi:4758543 /UG=Hs.182447 heterogeneous nuclear ribonucleoprotein C (C1C2) /FL=gb:BC003394.1 gb:M16342.1 gb:NM_004500.1	1482.14	1398.41
200015_s_at	neural precursor cell expressed, developmentally down-regulated 5	NM_004404.1	4735	gb:NM_004404.1 /DEF=Homo sapiens neural precursor cell expressed, developmentally down-regulated 5 (NEDD5), mRNA. /FEA=mRNA /GEN=NEDD5 /PROD=neural precursor cell expressed, developmentallydown-regulated 5 /DB_XREF=gi:4758157 /UG=Hs.155595 neural precursor cell expressed, developmentally down-regulated 5 /FL=gb:D28540.1 gb:NM_004404.1 gb:D63878.1	905.85	846.538
200016_x_at	heterogeneous nuclear ribonucleoprotein A1	NM_002136.1	3178	gb:NM_002136.1 /DEF=Homo sapiens heterogeneous nuclear ribonucleoprotein A1 (HNRPA1), mRNA. /FEA=mRNA /GEN=HNRPA1 /PROD=heterogeneous nuclear ribonucleoprotein A1 /DB_XREF=gi:4504444 /UG=Hs.249495 heterogeneous nuclear ribonucleoprotein A1 /FL=gb:NM_002136.1	3016.88	3719.39
200017_at	ribosomal protein S27a	NM_002954.1	6233	gb:NM_002954.1 /DEF=Homo sapiens ribosomal protein S27a (RPS27A), mRNA. /FEA=mRNA /GEN=RPS27A /PROD=ribosomal protein S27a /DB_XREF=gi:4506712 /UG=Hs.3297 ribosomal protein S27a /FL=gb:BC001392.1 gb:BC005328.1 gb:NM_002954.1	2393.29	2372.2
200018_at	ribosomal protein S13	NM_001017.1	6207	gb:NM_001017.1 /DEF=Homo sapiens ribosomal protein S13 (RPS13), mRNA. /FEA=mRNA /GEN=RPS13 /PROD=ribosomal protein S13 /DB_XREF=gi:4506684 /UG=Hs.165590 ribosomal protein S13 /FL=gb:BC000475.1 gb:L01124.1 gb:NM_001017.1	5216	5447.51
200019_s_at	Finkel-Biskis-Reilly murine sarcoma virus (FBR-MuSV) ubiquitously expressed (fox derived); ribosomal protein S30	NM_001997.1	2197	gb:NM_001997.1 /DEF=Homo sapiens Finkel-Biskis-Reilly murine sarcoma virus (FBR-MuSV) ubiquitously expressed (fox derived); ribosomal protein S30 (FAU), mRNA. /FEA=mRNA /GEN=FAU /PROD=Finkel-Biskis-Reilly murine sarcoma virus(FBR-MuSV) ubiquitously expressed (fox derived); ribosomalprotein S30 /DB_XREF=gi:4503658 /UG=Hs.177415 Finkel-Biskis-Reilly murine sarcoma virus (FBR-MuSV) ubiquitously expr…	3509.73	3633.59
200020_at	TAR DNA binding protein	NM_007375.1	23435	gb:NM_007375.1 /DEF=Homo sapiens TAR DNA binding protein (TARDBP), mRNA. /FEA=mRNA /GEN=TARDBP /PROD=TAR DNA binding protein /DB_XREF=gi:6678270 /UG=Hs.193989 TAR DNA binding protein /FL=gb:AL050265.1 gb:NM_007375.1 gb:U23731.1	564.699	689.914
200021_at	cofilin 1 (non-muscle)	NM_005507.1	1072	gb:NM_005507.1 /DEF=Homo sapiens cofilin 1 (non-muscle) (CFL1), mRNA. /FEA=mRNA /GEN=CFL1 /PROD=cofilin 1 (non-muscle) /DB_XREF=gi:5031634 /UG=Hs.180370 cofilin 1 (non-muscle) /FL=gb:NM_005507.1	3926.79	4393.77
200022_at	ribosomal protein L18	NM_000979.1	6141	gb:NM_000979.1 /DEF=Homo sapiens ribosomal protein L18 (RPL18), mRNA. /FEA=mRNA /GEN=RPL18 /PROD=ribosomal protein L18 /DB_XREF=gi:4506606 /UG=Hs.75458 ribosomal protein L18 /FL=gb:BC000374.1 gb:L11566.1 gb:NM_000979.1	3994.11	3588.3
200023_s_at	eukaryotic translation initiation factor 3, subunit 5 epsilon, 47kDa	NM_003754.1	8665	gb:NM_003754.1 /DEF=Homo sapiens eukaryotic translation initiation factor 3, subunit 5 (epsilon, 47kD) (EIF3S5), mRNA. /FEA=mRNA /GEN=EIF3S5 /PROD=eukaryotic translation initiation factor 3,subunit 5 (epsilon, 47kD) /DB_XREF=gi:4503518 /UG=Hs.7811 eukaryotic translation initiation factor 3, subunit 5 (epsilon, 47kD) /FL=gb:BC000490.1 gb:U94855.1 gb:NM_003754.1	1584.88	1467.35
200024_at	ribosomal protein S5	NM_001009.1	6193	gb:NM_001009.1 /DEF=Homo sapiens ribosomal protein S5 (RPS5), mRNA. /FEA=mRNA /GEN=RPS5 /PROD=ribosomal protein S5 /DB_XREF=gi:4506728 /UG=Hs.76194 ribosomal protein S5 /FL=gb:NM_001009.1 gb:U14970.1	4258.19	4108.87
200025_s_at	ribosomal protein L27	NM_000988.1	6155	gb:NM_000988.1 /DEF=Homo sapiens ribosomal protein L27 (RPL27), mRNA. /FEA=mRNA /GEN=RPL27 /PROD=ribosomal protein L27 /DB_XREF=gi:4506622 /UG=Hs.111611 ribosomal protein L27 /FL=gb:BC002588.1 gb:L05094.1 gb:L19527.1 gb:NM_000988.1	3067.94	3353.59
200026_at	ribosomal protein L34	NM_000995.1	6164	gb:NM_000995.1 /DEF=Homo sapiens ribosomal protein L34 (RPL34), mRNA. /FEA=mRNA /GEN=RPL34 /PROD=ribosomal protein L34 /DB_XREF=gi:4506636 /UG=Hs.250895 ribosomal protein L34 /FL=gb:L38941.1 gb:BC001773.1 gb:NM_000995.1	3259.55	3881.78
200027_at	asparaginyl-tRNA synthetase	NM_004539.2	4677	gb:NM_004539.2 /DEF=Homo sapiens asparaginyl-tRNA synthetase (NARS), mRNA. /FEA=mRNA /GEN=NARS /PROD=asparaginyl-tRNA synthetase /DB_XREF=gi:7262387 /UG=Hs.181311 asparaginyl-tRNA synthetase /FL=gb:BC001687.1 gb:D84273.1 gb:NM_004539.2	833.205	774.389
200028_s_at	START domain containing 7	NM_020151.1	56910	gb:NM_020151.1 /DEF=Homo sapiens GTT1 protein (GTT1), mRNA. /FEA=mRNA /GEN=GTT1 /PROD=GTT1 protein /DB_XREF=gi:9910251 /UG=Hs.283722 GTT1 protein /FL=gb:AF270647.1 gb:NM_020151.1	591.44	736.638
200029_at	ribosomal protein L19	NM_000981.1	6143	gb:NM_000981.1 /DEF=Homo sapiens ribosomal protein L19 (RPL19), mRNA. /FEA=mRNA /GEN=RPL19 /PROD=ribosomal protein L19 /DB_XREF=gi:4506608 /UG=Hs.252723 ribosomal protein L19 /FL=gb:BC000530.1 gb:NM_000981.1	5444.54	5366.06
200030_s_at	solute carrier family 25 (mitochondrial carrier; phosphate carrier), member 3	NM_002635.1	5250	gb:NM_002635.1 /DEF=Homo sapiens solute carrier family 25 (mitochondrial carrier; phosphate carrier), member 3 (SLC25A3), nuclear gene encoding mitochondrial protein, transcript variant 1b, mRNA. /FEA=mRNA /GEN=SLC25A3 /PROD=phosphate carrier precursor isoform 1b /DB_XREF=gi:4505774 /UG=Hs.78713 solute carrier family 25 (mitochondrial carrier; phosphate carrier), member 3 /FL=gb:BC000998.1 gb:BC0…	2138.84	2058.28
200031_s_at	ribosomal protein S11	NM_001015.1	6205	gb:NM_001015.1 /DEF=Homo sapiens ribosomal protein S11 (RPS11), mRNA. /FEA=mRNA /GEN=RPS11 /PROD=ribosomal protein S11 /DB_XREF=gi:4506680 /UG=Hs.182740 ribosomal protein S11 /FL=gb:NM_001015.1	5815.66	5995.1
200032_s_at	ribosomal protein L9	NM_000661.1	6133	gb:NM_000661.1 /DEF=Homo sapiens ribosomal protein L9 (RPL9), mRNA. /FEA=mRNA /GEN=RPL9 /PROD=ribosomal protein L9 /DB_XREF=gi:4506664 /UG=Hs.157850 ribosomal protein L9 /FL=gb:U09953.1 gb:NM_000661.1	4873.92	5510.72
200033_at	DEAD/H (Asp-Glu-Ala-Asp/His) box polypeptide 5 (RNA helicase, 68kDa)	NM_004396.2	1655	gb:NM_004396.2 /DEF=Homo sapiens DEADH (Asp-Glu-Ala-AspHis) box polypeptide 5 (RNA helicase, 68kD) (DDX5), mRNA. /FEA=mRNA /GEN=DDX5 /PROD=DEADH (Asp-Glu-Ala-AspHis) box polypeptide 5 /DB_XREF=gi:13514826 /UG=Hs.76053 DEADH (Asp-Glu-Ala-AspHis) box polypeptide 5 (RNA helicase, 68kD) /FL=gb:NM_004396.2	559.947	561.615
200034_s_at	ribosomal protein L6	NM_000970.1	6128	gb:NM_000970.1 /DEF=Homo sapiens ribosomal protein L6 (RPL6), mRNA. /FEA=mRNA /GEN=RPL6 /PROD=ribosomal protein L6 /DB_XREF=gi:4506656 /UG=Hs.174131 ribosomal protein L6 /FL=gb:BC004138.1 gb:D17554.1 gb:NM_000970.1 gb:AF261087.1	3536.67	3548.51
200035_at	likely ortholog of Xenopus dullard	NM_015343.1	23399	gb:NM_015343.1 /DEF=Homo sapiens hypothetical protein (HSA011916), mRNA. /FEA=mRNA /GEN=HSA011916 /PROD=hypothetical protein /DB_XREF=gi:7661721 /UG=Hs.84359 hypothetical protein /FL=gb:NM_015343.1	414.518	468.277
200036_s_at	ribosomal protein L10a	NM_007104.2	4736	gb:NM_007104.2 /DEF=Homo sapiens ribosomal protein L10a (RPL10A), mRNA. /FEA=mRNA /GEN=RPL10A /PROD=ribosomal protein L10a /DB_XREF=gi:6325471 /UG=Hs.252574 ribosomal protein L10a /FL=gb:U12404.1 gb:NM_007104.2	3355.6	3013.75
200037_s_at	chromobox homolog 3 (HP1 gamma homolog, Drosophila)	NM_016587.1	11335	gb:NM_016587.1 /DEF=Homo sapiens heterochromatin-like protein 1 (HECH), mRNA. /FEA=mRNA /GEN=HECH /PROD=heterochromatin-like protein 1 /DB_XREF=gi:7705406 /UG=Hs.278554 heterochromatin-like protein 1 /FL=gb:AF136630.1 gb:NM_016587.1	1103.07	1295.17
200038_s_at	ribosomal protein L17	NM_000985.1	6139	gb:NM_000985.1 /DEF=Homo sapiens ribosomal protein L17 (RPL17), mRNA. /FEA=mRNA /GEN=RPL17 /PROD=ribosomal protein L17 /DB_XREF=gi:4506616 /UG=Hs.82202 ribosomal protein L17 /FL=gb:BC000502.1 gb:NM_000985.1	4983.7	5173.45
200039_s_at	proteasome (prosome, macropain) subunit, beta type, 2	NM_002794.1	5690	gb:NM_002794.1 /DEF=Homo sapiens proteasome (prosome, macropain) subunit, beta type, 2 (PSMB2), mRNA. /FEA=mRNA /GEN=PSMB2 /PROD=proteasome (prosome, macropain) subunit, betatype, 2 /DB_XREF=gi:4506194 /UG=Hs.1390 proteasome (prosome, macropain) subunit, beta type, 2 /FL=gb:BC000268.1 gb:NM_002794.1 gb:D26599.1	1579.88	1648.76
200040_at	KH domain containing, RNA binding, signal transduction associated 1	NM_006559.1	10657	gb:NM_006559.1 /DEF=Homo sapiens GAP-associated tyrosine phosphoprotein p62 (Sam68) (SAM68), mRNA. /FEA=mRNA /GEN=SAM68 /PROD=GAP-associated tyrosine phosphoprotein p62(Sam68) /DB_XREF=gi:5730026 /UG=Hs.119537 GAP-associated tyrosine phosphoprotein p62 (Sam68) /FL=gb:BC000717.1 gb:M88108.1 gb:NM_006559.1	1052.49	1147.2
200041_s_at	HLA-B associated transcript 1	NM_004640.1	7919	gb:NM_004640.1 /DEF=Homo sapiens HLA-B associated transcript-1 (D6S81E), mRNA. /FEA=mRNA /GEN=D6S81E /PROD=HLA-B associated transcript-1 /DB_XREF=gi:4758111 /UG=Hs.55296 HLA-B associated transcript-1 /FL=gb:BC004350.1 gb:NM_004640.1	1050.07	917.299
200042_at	hypothetical protein HSPC117	NM_014306.1	51493	gb:NM_014306.1 /DEF=Homo sapiens hypothetical protein (HSPC117), mRNA. /FEA=mRNA /GEN=HSPC117 /PROD=similar to C. elegens hypothetical 55.2 kDprotein F16A11.2 /DB_XREF=gi:7657014 /UG=Hs.10729 hypothetical protein /FL=gb:BC000151.1 gb:BC002970.1 gb:AF161466.1 gb:NM_014306.1 gb:AF155658.1	679.08	625.027
200043_at	enhancer of rudimentary homolog (Drosophila)	NM_004450.1	2079	gb:NM_004450.1 /DEF=Homo sapiens enhancer of rudimentary (Drosophila) homolog (ERH), mRNA. /FEA=mRNA /GEN=ERH /PROD=enhancer of rudimentary (Drosophila) homolog /DB_XREF=gi:4758301 /UG=Hs.118757 enhancer of rudimentary (Drosophila) homolog /FL=gb:D85758.1 gb:U66871.1 gb:NM_004450.1	1445.02	1518.6
200044_at	splicing factor, arginine/serine-rich 9	NM_003769.1	8683	gb:NM_003769.1 /DEF=Homo sapiens splicing factor, arginineserine-rich 9 (SFRS9), mRNA. /FEA=mRNA /GEN=SFRS9 /PROD=splicing factor, arginineserine-rich 9 /DB_XREF=gi:4506902 /UG=Hs.77608 splicing factor, arginineserine-rich 9 /FL=gb:U30825.1 gb:NM_003769.1	1092.67	1354.54
200045_at	ATP-binding cassette, sub-family F (GCN20), member 1	NM_001090.1	23	gb:NM_001090.1 /DEF=Homo sapiens ATP-binding cassette, sub-family F (GCN20), member 1 (ABCF1), mRNA. /FEA=mRNA /GEN=ABCF1 /PROD=ATP-binding cassette, sub-family F, member 1 /DB_XREF=gi:10947134 /UG=Hs.9573 ATP-binding cassette, sub-family F (GCN20), member 1 /FL=gb:NM_001090.1 gb:AF027302.1	395.073	451.499
200046_at	defender against cell death 1	NM_001344.1	1603	gb:NM_001344.1 /DEF=Homo sapiens defender against cell death 1 (DAD1), mRNA. /FEA=mRNA /GEN=DAD1 /PROD=defender against cell death 1 /DB_XREF=gi:4503252 /UG=Hs.82890 defender against cell death 1 /FL=gb:NM_001344.1 gb:D15057.1	663.692	737.681
200047_s_at	YY1 transcription factor	NM_003403.2	7528	gb:NM_003403.2 /DEF=Homo sapiens YY1 transcription factor (YY1), mRNA. /FEA=mRNA /GEN=YY1 /PROD=YY1 transcription factor /DB_XREF=gi:6042207 /UG=Hs.97496 YY1 transcription factor /FL=gb:M77698.1 gb:M76541.1 gb:NM_003403.2	462.48	371.513
200048_s_at	jumping translocation breakpoint	NM_006694.1	10899	gb:NM_006694.1 /DEF=Homo sapiens jumping translocation breakpoint (JTB), mRNA. /FEA=mRNA /GEN=JTB /PROD=jumping translocation breakpoint /DB_XREF=gi:5729888 /UG=Hs.6396 jumping translocation breakpoint /FL=gb:BC000499.1 gb:BC001363.1 gb:BC000996.2 gb:BC001667.1 gb:AB016488.1 gb:AF131797.1 gb:NM_006694.1 gb:AF115850.2	1656.71	1741.44
200049_at	histone acetyltransferase	NM_007067.1	11143	gb:NM_007067.1 /DEF=Homo sapiens histone acetyltransferase (HBOA), mRNA. /FEA=mRNA /GEN=HBOA /PROD=histone acetyltransferase /DB_XREF=gi:5901961 /UG=Hs.21907 histone acetyltransferase /FL=gb:AF074606.1 gb:AF140360.1 gb:NM_007067.1	278.715	317.327
200050_at	zinc finger protein 146	NM_007145.1	7705	gb:NM_007145.1 /DEF=Homo sapiens zinc finger protein 146 (ZNF146), mRNA. /FEA=mRNA /GEN=ZNF146 /PROD=zinc finger protein 146 /DB_XREF=gi:6005965 /UG=Hs.301819 zinc finger protein 146 /FL=gb:BC005154.1 gb:NM_007145.1	360.641	350.665
200051_at	squamous cell carcinoma antigen recognised by T cells	NM_005146.1	9092	gb:NM_005146.1 /DEF=Homo sapiens squamous cell carcinoma antigen recognised by T cells (SART1), mRNA. /FEA=mRNA /GEN=SART1 /PROD=squamous cell carcinoma antigen recognised by Tcells /DB_XREF=gi:10863888 /UG=Hs.288319 squamous cell carcinoma antigen recognised by T cells /FL=gb:NM_005146.1 gb:BC001058.1 gb:AB006198.1	155.695	157.707
200052_s_at	interleukin enhancer binding factor 2, 45kDa	NM_004515.1	3608	gb:NM_004515.1 /DEF=Homo sapiens interleukin enhancer binding factor 2, 45kD (ILF2), mRNA. /FEA=mRNA /GEN=ILF2 /PROD=interleukin enhancer binding factor 2, 45kD /DB_XREF=gi:4758601 /UG=Hs.75117 interleukin enhancer binding factor 2, 45kD /FL=gb:BC000382.1 gb:NM_004515.1 gb:U10323.1	1347.82	1350.41
200053_at	sperm associated antigen 7	NM_004890.1	9552	gb:NM_004890.1 /DEF=Homo sapiens sperm associated antigen 7 (SPAG7), mRNA. /FEA=mRNA /GEN=SPAG7 /PROD=sperm associated antigen 7 /DB_XREF=gi:4757715 /UG=Hs.90436 sperm associated antigen 7 /FL=gb:AF047437.1 gb:NM_004890.1	135.653	153.786
200054_at	zinc finger protein 259	NM_003904.1	8882	gb:NM_003904.1 /DEF=Homo sapiens zinc finger protein 259 (ZNF259), mRNA. /FEA=mRNA /GEN=ZNF259 /PROD=zinc finger protein 259 /DB_XREF=gi:4508020 /UG=Hs.7165 zinc finger protein 259 /FL=gb:BC004256.1 gb:AF019767.1 gb:NM_003904.1	258.841	248.612
200055_at	TAF10 RNA polymerase II, TATA box binding protein (TBP)-associated factor, 30kDa	NM_006284.1	6881	gb:NM_006284.1 /DEF=Homo sapiens TATA box binding protein (TBP)-associated factor, RNA polymerase II, H, 30kD (TAF2H), mRNA. /FEA=mRNA /GEN=TAF2H /PROD=TATA box binding protein (TBP)-associatedfactor, RNA polymerase II, H, 30kD /DB_XREF=gi:5454105 /UG=Hs.89657 TATA box binding protein (TBP)-associated factor, RNA polymerase II, H, 30kD /FL=gb:NM_006284.1 gb:U13991.1	994.351	741.74
200056_s_at	nuclear DNA-binding protein	NM_006333.1	10438	gb:NM_006333.1 /DEF=Homo sapiens nuclear DNA-binding protein (C1D), mRNA. /FEA=mRNA /GEN=C1D /PROD=nuclear DNA-binding protein /DB_XREF=gi:5453582 /UG=Hs.15164 nuclear DNA-binding protein /FL=gb:NM_006333.1	201.712	150.661
200057_s_at	non-POU domain containing, octamer-binding	NM_007363.2	4841	gb:NM_007363.2 /DEF=Homo sapiens non-POU-domain-containing, octamer-binding (NONO), mRNA. /FEA=mRNA /GEN=NONO /PROD=non-Pou domain-containing octamer (ATGCAAAT)binding protein /DB_XREF=gi:7657382 /UG=Hs.172207 non-POU-domain-containing, octamer-binding /FL=gb:NM_007363.2	1635.38	1839.12
200058_s_at	U5 snRNP-specific protein, 200-KD	BC001417.1	23020	gb:BC001417.1 /DEF=Homo sapiens, Similar to U5 snRNP-specific protein, 200 kDa (DEXH RNA helicase family), clone MGC:2580, mRNA, complete cds. /FEA=mRNA /PROD=Similar to U5 snRNP-specific protein, 200 kDa(DEXH RNA helicase family) /DB_XREF=gi:12655128 /UG=Hs.246112 KIAA0788 protein /FL=gb:BC001417.1 gb:AF119874.1	693.566	671.743
200059_s_at	ras homolog gene family, member A	BC001360.1	387	gb:BC001360.1 /DEF=Homo sapiens, ras homolog gene family, member A, clone MGC:2330, mRNA, complete cds. /FEA=mRNA /PROD=ras homolog gene family, member A /DB_XREF=gi:12655024 /UG=Hs.77273 ras homolog gene family, member A /FL=gb:NM_001664.1 gb:BC001360.1 gb:L25080.1	2256.35	2016.79
200060_s_at	RNA binding protein S1, serine-rich domain	BC001659.1	10921	gb:BC001659.1 /DEF=Homo sapiens, RNA-binding protein S1, serine-rich domain, clone MGC:1125, mRNA, complete cds. /FEA=mRNA /PROD=RNA-binding protein S1, serine-rich domain /DB_XREF=gi:12804496 /UG=Hs.75104 RNA-binding protein S1, serine-rich domain /FL=gb:BC001659.1 gb:BC001838.1	771.828	789.612
200061_s_at	ribosomal protein S24	BC000523.1	6229	gb:BC000523.1 /DEF=Homo sapiens, Similar to ribosomal protein S24, clone MGC:8595, mRNA, complete cds. /FEA=mRNA /PROD=Similar to ribosomal protein S24 /DB_XREF=gi:12653502 /UG=Hs.180450 ribosomal protein S24 /FL=gb:BC000523.1 gb:BC003149.1	5256.22	5698.74
200062_s_at	ribosomal protein L30	L05095.1	6156	gb:L05095.1 /DEF=Homo sapiens ribosomal protein L30 mRNA, complete cds. /FEA=mRNA /PROD=ribosomal protein L30 /DB_XREF=gi:388034 /UG=Hs.111222 ribosomal protein L30 /FL=gb:L05095.1 gb:NM_000989.1	4692.74	4767.79
200063_s_at	nucleophosmin (nucleolar phosphoprotein B23, numatrin)	BC002398.1	4869	gb:BC002398.1 /DEF=Homo sapiens, nucleophosmin (nucleolar phosphoprotein B23, numatrin), clone MGC:8463, mRNA, complete cds. /FEA=mRNA /PROD=nucleophosmin (nucleolar phosphoprotein B23,numatrin) /DB_XREF=gi:12803184 /UG=Hs.9614 nucleophosmin (nucleolar phosphoprotein B23, numatrin) /FL=gb:NM_002520.1 gb:BC002398.1 gb:BC003670.1 gb:M23613.1 gb:M26697.1 gb:M28699.1	4441.77	4248.65
200064_at	heat shock 90kDa protein 1, beta	AF275719.1	3326	gb:AF275719.1 /DEF=Homo sapiens isolate Liv chaperone protein HSP90 beta (HSP90BETA) mRNA, complete cds. /FEA=mRNA /GEN=HSP90BETA /PROD=chaperone protein HSP90 beta /DB_XREF=gi:9082288 /UG=Hs.74335 heat shock 90kD protein 1, beta /FL=gb:BC004928.1 gb:M16660.1 gb:NM_007355.1 gb:AF275719.1	3750.3	4449.03
200065_s_at	ADP-ribosylation factor 1	AF052179.1	375	gb:AF052179.1 /DEF=Homo sapiens clone 24537 ADP-ribosylation factor 1 mRNA, complete cds. /FEA=mRNA /PROD=ADP-ribosylation factor 1 /DB_XREF=gi:3360490 /UG=Hs.74571 ADP-ribosylation factor 1 /FL=gb:M84326.1 gb:M36340.1 gb:AF055002.1 gb:AF052179.1 gb:NM_001658.2	1328.56	1352.28
200066_at	IK cytokine, down-regulator of HLA II	AF182645.1	3550	gb:AF182645.1 /DEF=Homo sapiens chondrosarcoma-associated protein 2 (CSA2) mRNA, complete cds. /FEA=mRNA /GEN=CSA2 /PROD=chondrosarcoma-associated protein 2 /DB_XREF=gi:5901877 /UG=Hs.8024 IK cytokine, down-regulator of HLA II /FL=gb:NM_006083.2 gb:AF182645.1	285.546	297.666
200067_x_at	sorting nexin 3	AL078596	8724	Consensus includes gb:AL078596 /DEF=Human DNA sequence from clone RP3-429G5 on chromosome 6q21-22.1. Contains the NR2E1 gene for nuclear receptor 2E1 (tailless, TLL, TLX, XTLL), the 3 end of the SNX3 gene for sorting nexin 3, ESTs, STSs, GSSs and four predicted CpG islands /FEA=mRNA_2 /DB_XREF=gi:6010168 /UG=Hs.12102 sorting nexin 3 /FL=gb:AF062483.1 gb:AF034546.1 gb:NM_003795.1	466.852	389.705
200068_s_at	calnexin	M94859.1	821	gb:M94859.1 /DEF=Human calnexin mRNA, complete cds. /FEA=mRNA /PROD=calnexin /DB_XREF=gi:179831 /UG=Hs.155560 calnexin /FL=gb:NM_001746.1 gb:BC003552.1 gb:M94859.1 gb:M98452.1 gb:L10284.1 gb:L18887.1	2389.3	2262.78
200069_at	squamous cell carcinoma antigen recognised by T cells 3	NM_014706.1	9733	Consensus includes gb:AI656011 /FEA=EST /DB_XREF=gi:4739990 /DB_XREF=est:tt42e08.x1 /CLONE=IMAGE:2243462 /UG=Hs.116875 KIAA0156 gene product /FL=gb:AB020880.1 gb:NM_014706.1 gb:D63879.1	190.543	135.122
200070_at	hypothetical protein CGI-57	BC001393.1	27013	gb:BC001393.1 /DEF=Homo sapiens, hypothetical protein, clone MGC:782, mRNA, complete cds. /FEA=mRNA /PROD=hypothetical protein /DB_XREF=gi:12655084 /UG=Hs.4973 hypothetical protein /FL=gb:BC001393.1	173.369	154.629
200071_at	splicing factor 30, survival of motor neuron-related	BF224259	10285	Consensus includes gb:BF224259 /FEA=EST /DB_XREF=gi:11131523 /DB_XREF=est:7q85c09.x1 /CLONE=IMAGE:3705208 /UG=Hs.79968 splicing factor 30, survival of motor neuron-related /FL=gb:AF083385.1 gb:AF107463.1 gb:NM_005871.1	165.468	138.492
200072_s_at	heterogeneous nuclear ribonucleoprotein M	AF061832.1	4670	gb:AF061832.1 /DEF=Homo sapiens M4 protein deletion mutant mRNA, complete cds. /FEA=mRNA /PROD=M4 protein deletion mutant /DB_XREF=gi:3126877 /UG=Hs.79024 heterogeneous nuclear ribonucleoprotein M /FL=gb:AF061832.1	824.715	986.537
200073_s_at	heterogeneous nuclear ribonucleoprotein D (AU-rich element RNA binding protein 1, 37kDa)	M94630.1	3184	gb:M94630.1 /DEF=Homo sapiens hnRNP-C like protein mRNA, complete cds. /FEA=mRNA /PROD=DNA-binding protein /DB_XREF=gi:181913 /UG=Hs.303627 heterogeneous nuclear ribonucleoprotein D (AU-rich element RNA-binding protein 1, 37kD) /FL=gb:M94630.1	1394.93	1415.77
200074_s_at	ribosomal protein L14	U16738.1	9045	gb:U16738.1 /DEF=Homo sapiens CAG-isl 7 mRNA, complete cds. /FEA=mRNA /PROD=CAG-isl 7 /DB_XREF=gi:608516 /UG=Hs.738 ribosomal protein L14 /FL=gb:U16738.1	2351.88	2037.04
200075_s_at	guanylate kinase 1	BC006249.1	2987	gb:BC006249.1 /DEF=Homo sapiens, guanylate kinase 1, clone MGC:10618, mRNA, complete cds. /FEA=mRNA /PROD=guanylate kinase 1 /DB_XREF=gi:13623296 /FL=gb:BC006249.1	473.876	405.887
200076_s_at	hypothetical protein MGC2749	BC006479.1	79036	gb:BC006479.1 /DEF=Homo sapiens, hypothetical protein MGC2749, clone MGC:4376, mRNA, complete cds. /FEA=mRNA /PROD=hypothetical protein MGC2749 /DB_XREF=gi:13623702 /FL=gb:BC006479.1	613.959	664.964
200077_s_at	ornithine decarboxylase antizyme 1	D87914.1	4946	gb:D87914.1 /DEF=Human mRNA for ornithine decarboxylase antizyme, complete cds. /FEA=mRNA /GEN=hAZ-brain /PROD=ornithine decarboxylase antizyme /DB_XREF=gi:1590807 /FL=gb:D87914.1	3663.82	3891.17
200078_s_at	ATPase, H+ transporting, lysosomal 21kDa, V0 subunit c''	BC005876.1	533	gb:BC005876.1 /DEF=Homo sapiens, ATPase, H+ transporting, lysosomal (vacuolar proton pump) 21kD, clone MGC:4498, mRNA, complete cds. /FEA=mRNA /PROD=ATPase, H+ transporting, lysosomal (vacuolarproton pump) 21kD /DB_XREF=gi:13543437 /FL=gb:BC005876.1	1244.35	1255.59
200079_s_at	lysyl-tRNA synthetase	AF285758.1	3735	gb:AF285758.1 /DEF=Homo sapiens lysyl-tRNA synthetase mRNA, complete cds; nuclear gene for mitochondrial product; alternatively spliced. /FEA=CDS /PROD=lysyl-tRNA synthetase /DB_XREF=gi:11095908 /UG=Hs.3100 lysyl-tRNA synthetase /FL=gb:AF285758.1	1189.09	1012.67
200080_s_at	H3 histone, family 3A	BE869922	3020	Consensus includes gb:AI955655 /FEA=EST /DB_XREF=gi:5747965 /DB_XREF=est:wt36f03.x1 /CLONE=IMAGE:2509565 /UG=Hs.181307 H3 histone, family 3A	1119.07	1005.76
200081_s_at	ribosomal protein S6	BE741754	6194	Consensus includes gb:BE741754 /FEA=EST /DB_XREF=gi:10155746 /DB_XREF=est:601595220F1 /CLONE=IMAGE:3949109 /UG=Hs.241507 ribosomal protein S6	4476.24	4749.88
200082_s_at	ribosomal protein S7	AI805587	6201	Consensus includes gb:AI805587 /FEA=EST /DB_XREF=gi:5392153 /DB_XREF=est:tx97a02.x1 /CLONE=IMAGE:2277482 /UG=Hs.301547 ribosomal protein S7	3503.45	3291.61
200083_at	ubiquitin specific protease 22	AA621731	23326	Consensus includes gb:AA621731 /FEA=EST /DB_XREF=gi:2525670 /DB_XREF=est:af54h05.s1 /CLONE=IMAGE:1035513 /UG=Hs.12064 ubiquitin specific protease 22	609.115	707.692
200084_at	small acidic protein	BE748698	10944	Consensus includes gb:BE748698 /FEA=EST /DB_XREF=gi:10162690 /DB_XREF=est:601571740T1 /CLONE=IMAGE:3838712 /UG=Hs.78050 small acidic protein	512.635	511.943
200085_s_at	transcription elongation factor B (SIII), polypeptide 2 (18kDa, elongin B)	NM_007108.1	6923	Consensus includes gb:NM_007108.1 /DEF=Homo sapiens transcription elongation factor B (SIII), polypeptide 2 (18kD, elongin B) (TCEB2), mRNA. /FEA=CDS /GEN=TCEB2 /PROD=elongin B /DB_XREF=gi:6005889 /UG=Hs.172772 transcription elongation factor B (SIII), polypeptide 2 (18kD, elongin B) /FL=gb:NM_007108.1 gb:L42856.1	750.516	669.564
200086_s_at	cytochrome c oxidase subunit IV isoform 1	AA854966	1327	Consensus includes gb:AA854966 /FEA=EST /DB_XREF=gi:2942504 /DB_XREF=est:aj70d12.s1 /CLONE=IMAGE:1401815 /UG=Hs.113205 cytochrome c oxidase subunit IV	1286.41	1299.24
200087_s_at	coated vesicle membrane protein	AK024976.1	10959	Consensus includes gb:AK024976.1 /DEF=Homo sapiens cDNA: FLJ21323 fis, clone COL02374. /FEA=mRNA /DB_XREF=gi:10437405 /UG=Hs.75914 Homo sapiens cDNA: FLJ21323 fis, clone COL02374	806.219	784.988
200088_x_at	Consensus includes gb:AK026491.1 /DEF=Homo sapiens cDNA: FLJ22838 fis, clone KAIA4494, highly similar to HUML12A Human ribosomal protein L12 mRNA. /FEA=mRNA /DB_XREF=gi:10439364 /UG=Hs.182979 ribosomal protein L12	AK026491.1		Consensus includes gb:AK026491.1 /DEF=Homo sapiens cDNA: FLJ22838 fis, clone KAIA4494, highly similar to HUML12A Human ribosomal protein L12 mRNA. /FEA=mRNA /DB_XREF=gi:10439364 /UG=Hs.182979 ribosomal protein L12	4093.85	4142.43
200089_s_at	ribosomal protein L4	AI953886	6124	Consensus includes gb:AI953886 /FEA=EST /DB_XREF=gi:5746196 /DB_XREF=est:wx70g02.x1 /CLONE=IMAGE:2549042 /UG=Hs.286 ribosomal protein L4	4407.67	4448.25
200090_at	farnesyltransferase, CAAX box, alpha	BG168896	2339	Consensus includes gb:BG168896 /FEA=EST /DB_XREF=gi:12675599 /DB_XREF=est:602320235F1 /CLONE=IMAGE:4415240 /UG=Hs.138381 farnesyltransferase, CAAX box, alpha	413.946	325.163
200091_s_at	ribosomal protein S25	AA888388	6230	Consensus includes gb:AA888388 /FEA=EST /DB_XREF=gi:3004063 /DB_XREF=est:nw79f03.s1 /CLONE=IMAGE:1252829 /UG=Hs.113029 ribosomal protein S25	2194.8	2465.27
200092_s_at	ribosomal protein L37	BF216701	6167	Consensus includes gb:BF216701 /FEA=EST /DB_XREF=gi:11110287 /DB_XREF=est:601884615F1 /CLONE=IMAGE:4103235 /UG=Hs.179779 ribosomal protein L37	3664.38	4023.28
200093_s_at	histidine triad nucleotide binding protein 1	N32864	3094	Consensus includes gb:N32864 /FEA=EST /DB_XREF=gi:1153263 /DB_XREF=est:yw88d08.s1 /CLONE=IMAGE:259311 /UG=Hs.256697 histidine triad nucleotide-binding protein	1743.24	1815.1
200094_s_at	eukaryotic translation elongation factor 2	AI004246	1938	Consensus includes gb:AI004246 /FEA=EST /DB_XREF=gi:3213756 /DB_XREF=est:ou03g06.x1 /CLONE=IMAGE:1625242 /UG=Hs.75309 eukaryotic translation elongation factor 2	2843.44	2851.78
200095_x_at	ribosomal protein S10	AA320764	6204	Consensus includes gb:AA320764 /FEA=EST /DB_XREF=gi:1973113 /DB_XREF=est:EST23183 /UG=Hs.76230 ribosomal protein S10	7985.48	8818.95
200096_s_at	ATPase, H+ transporting, lysosomal 9kDa, V0 subunit e	AI862255	8992	Consensus includes gb:AI862255 /FEA=EST /DB_XREF=gi:5526362 /DB_XREF=est:tb77d10.x1 /CLONE=IMAGE:2060371 /UG=Hs.24322 ATPase, H+ transporting, lysosomal (vacuolar proton pump) 9kD	916.472	833.309
200097_s_at	heterogeneous nuclear ribonucleoprotein K	AI701949	3190	Consensus includes gb:AI701949 /FEA=EST /DB_XREF=gi:4989849 /DB_XREF=est:tq09c07.x1 /CLONE=IMAGE:2208300 /UG=Hs.129548 heterogeneous nuclear ribonucleoprotein K	623.641	793.684
200098_s_at	anaphase promoting complex subunit 5	T33068	51433	Consensus includes gb:T33068 /FEA=EST /DB_XREF=gi:615166 /DB_XREF=est:EST56576 /UG=Hs.7101 anaphase-promoting complex subunit 5	736.048	764.078
200099_s_at	Consensus includes gb:AL356115 /DEF=Human DNA sequence from clone RP11-486O22 on chromosome 10 Contains the 3part of a gene for KIAA1128 protein, a novel pseudogene, a gene for protein similar to RPS3A (ribosomal protein S3A), ESTs, STSs, GSSs and CpG islands /FEA=CDS_1 /DB_XREF=gi:9795038 /UG=Hs.307132 Human DNA sequence from clone RP11-486O22 on chromosome 10 Contains the 3part of a gene for KI…	AL356115		Consensus includes gb:AL356115 /DEF=Human DNA sequence from clone RP11-486O22 on chromosome 10 Contains the 3part of a gene for KIAA1128 protein, a novel pseudogene, a gene for protein similar to RPS3A (ribosomal protein S3A), ESTs, STSs, GSSs and CpG islands /FEA=CDS_1 /DB_XREF=gi:9795038 /UG=Hs.307132 Human DNA sequence from clone RP11-486O22 on chromosome 10 Contains the 3part of a gene for KI…	5055.46	5811.83
1007_s_at	discoidin domain receptor family, member 1	U48705	780	U48705 /FEATURE=mRNA /DEFINITION=HSU48705 Human receptor tyrosine kinase DDR gene, complete cds	40.6176	39.5026
1053_at	replication factor C (activator 1) 2, 40kDa	M87338	5982	M87338 /FEATURE= /DEFINITION=HUMA1SBU Human replication factor C, 40-kDa subunit (A1) mRNA, complete cds	120.553	146.447
117_at	heat shock 70kDa protein 6 (HSP70B')	X51757	3310	X51757 /FEATURE=cds /DEFINITION=HSP70B Human heat-shock protein HSP70B' gene	88.125	92.3757
121_at	paired box gene 8	X69699	7849	X69699 /FEATURE= /DEFINITION=HSPAX8A H.sapiens Pax8 mRNA	614.902	521.728
1255_g_at	L36861 /FEATURE=expanded_cds /DEFINITION=HUMGCAPB Homo sapiens guanylate cyclase activating protein (GCAP) gene exons 1-4, complete cds	L36861		L36861 /FEATURE=expanded_cds /DEFINITION=HUMGCAPB Homo sapiens guanylate cyclase activating protein (GCAP) gene exons 1-4, complete cds	32.1149	29.8182
1294_at	ubiquitin-activating enzyme E1-like	L13852	7318	L13852 /FEATURE= /DEFINITION=HUME1URP Homo sapiens ubiquitin-activating enzyme E1 related protein mRNA, complete cds	40.1137	53.2687
1316_at	thyroid hormone receptor, alpha (erythroblastic leukemia viral (v-erb-a) oncogene homolog, avian)	X55005	7067	X55005 /FEATURE=mRNA /DEFINITION=HSCERBAR Homo sapiens mRNA for thyroid hormone receptor alpha 1 THRA1, (c-erbA-1 gene)	30.9043	41.1996
1320_at	protein tyrosine phosphatase, non-receptor type 21	X79510	11099	X79510 /FEATURE=cds /DEFINITION=HSPTPD1 H.sapiens mRNA for protein-tyrosine-phosphatase D1	11.4506	14.3448
1405_i_at	chemokine (C-C motif) ligand 5	M21121	6352	M21121 /FEATURE= /DEFINITION=HUMTCSM Human T cell-specific protein (RANTES) mRNA, complete cds	44.9278	58.0318
1431_at	cytochrome P450, family 2, subfamily E, polypeptide 1	J02843	1571	J02843 /FEATURE=cds /DEFINITION=HUMCYPIIE Human cytochrome P450IIE1 (ethanol-inducible) gene, complete cds	22.9302	25.0532
1438_at	EphB3	X75208	2049	X75208 /FEATURE=cds /DEFINITION=HSPTKR H.sapiens HEK2 mRNA for protein tyrosine kinase receptor	57.5725	37.5692
1487_at	estrogen-related receptor alpha	L38487	2101	L38487 /FEATURE=mRNA /DEFINITION=HUMHERRA1 Human estrogen receptor-related protein (hERRa1) mRNA, 3' end, partial cds	127.277	115.741
1494_f_at	cytochrome P450, family 2, subfamily A, polypeptide 6	M33318	1548	M33318 /FEATURE=mRNA /DEFINITION=HUMCPIIA3A Human cytochrome P450IIA3 (CYP2A3) mRNA, complete cds	97.3528	108.589
1598_g_at	hypothetical protein MGC5560	L13720	54537	L13720 /FEATURE= /DEFINITION=HUMGAS Homo sapiens growth-arrest-specific protein (gas) mRNA, complete cds	120.719	160.062
160020_at	matrix metalloproteinase 14 (membrane-inserted)	Z48481	4323	Z48481 /FEATURE=cds /DEFINITION=HSMMPM1 H.sapiens mRNA for membrane-type matrix metalloproteinase 1 /NOTE=replacement of probe set 1301_s_at	643.301	734.969
1729_at	TNFRSF1A-associated via death domain	L41690	8717	L41690 /FEATURE= /DEFINITION=HUMTRADD Homo sapiens TNF receptor-1 associated protein (TRADD) mRNA, 3' end of cds	64.226	59.0535
1773_at	farnesyltransferase, CAAX box, beta	L00635	2342	L00635 /FEATURE= /DEFINITION=HUMFPTB Human farnesyl-protein transferase beta-subunit mRNA, complete cds	68.1211	48.3976
177_at	phospholipase D1, phophatidylcholine-specific	U38545	5337	U38545 /FEATURE= /DEFINITION=HSU38545 Human ARF-activated phosphatidylcholine-specific phospholipase D1a (hPLD1) mRNA, complete cds	31.4241	40.5096
179_at	postmeiotic segregation increased 2-like 5	U38980	5383	U38980 /FEATURE= /DEFINITION=U38980 Human PMS2 related (hPMSR6) mRNA, complete cds	209.259	213.845
1861_at	BCL2-antagonist of cell death	U66879	572	U66879 /FEATURE= /DEFINITION=HSU66879 Human Bcl-2 binding component 6 (bbc6) mRNA, complete cds	63.2196	51.0691
2028_s_at	E2F transcription factor 1	M96577	1869	M96577 /FEATURE= /DEFINITION=HUME2F Homo sapiens (E2F-1) pRB-binding protein mRNA, complete cds	145.969	173.97
243_g_at	microtubule-associated protein 4	M64571	4134	M64571 /FEATURE=mRNA /DEFINITION=HUMMAP4 Human microtubule-associated protein 4 mRNA, complete cds	389.651	368.885
266_s_at	CD24 antigen (small cell lung carcinoma cluster 4 antigen)	L33930	934	L33930 /FEATURE= /DEFINITION=HUMCD24B Homo sapiens CD24 signal transducer mRNA, complete cds and 3' region	9.04164	12.9864
31637_s_at	nuclear receptor subfamily 1, group D, member 1	X72631	9572	Cluster Incl. X72631:H.sapiens mRNA encoding Rev-ErbAalpha /cds=UNKNOWN /gb=X72631 /gi=732801 /ug=Hs.211606 /len=2335	198.386	362.592
31799_at	Homo sapiens clone 24627 mRNA sequence	AF070618		Cluster Incl. AF070618:Homo sapiens clone 24627 mRNA sequence /cds=UNKNOWN /gb=AF070618 /gi=3283884 /ug=Hs.14074 /len=1179	49.6912	73.2332
31807_at	hypothetical protein FLJ10432	U69190	54555	Cluster Incl. U69190:U69190 Homo sapiens cDNA /clone=27655 /gb=U69190 /gi=2739414 /ug=Hs.143187 /len=1795	250.58	273.856
31826_at	KIAA0674 protein	AB014574	23307	Cluster Incl. AB014574:Homo sapiens mRNA for KIAA0674 protein, partial cds /cds=(0,3704) /gb=AB014574 /gi=3327161 /ug=Hs.14799 /len=4263	860.178	952.77
31835_at	histidine-rich glycoprotein	M13149	3273	Cluster Incl. M13149:Human histidine-rich glycoprotein mRNA, complete cds /cds=(121,1698) /gb=M13149 /gi=184391 /ug=Hs.1498 /len=2051	172.901	206.73
31837_at	hypothetical protein BC002942	U62317	91289	Cluster Incl. U62317:Chromosome 22q13 BAC Clone CIT987SK-384D8 complete sequence /cds=(0,1739) /gb=U62317 /gi=1399959 /ug=Hs.150540 /len=2557	274.056	285.41
31845_at	E74-like factor 4 (ets domain transcription factor)	U32645	2000	Cluster Incl. U32645:Human myeloid elf-1 like factor (MEF) mRNA, complete cds /cds=(382,2373) /gb=U32645 /gi=1761934 /ug=Hs.151139 /len=4167	174.801	152.095
31846_at	ras homolog gene family, member D	AW003733	29984	Cluster Incl. AW003733:ws16b04.x1 Homo sapiens cDNA, 3' end /clone=IMAGE-2497327 /clone_end=3' /gb=AW003733 /gi=5850649 /ug=Hs.15114 /len=839	411.093	434.702
31861_at	immunoglobulin mu binding protein 2	L14754	3508	Cluster Incl. L14754:Human DNA-binding protein (SMBP2) mRNA, complete cds /cds=(49,3030) /gb=L14754 /gi=401775 /ug=Hs.1521 /len=3892	304.755	298.685
31874_at	growth arrest-specific 2 like 1	Y07846	10634	Cluster Incl. Y07846:H.sapiens mRNA for GAR22 protein /cds=(132,1145) /gb=Y07846 /gi=1666070 /ug=Hs.15346 /len=2238	83.7689	91.1743
32029_at	3-phosphoinositide dependent protein kinase-1	AF017995	5170	Cluster Incl. AF017995:Homo sapiens 3-phosphoinositide dependent protein kinase-1 (PDK1) mRNA, complete cds /cds=(80,1750) /gb=AF017995 /gi=2407612 /ug=Hs.154729 /len=1891	58.8916	40.6148
32032_at	DiGeorge syndrome critical region gene 14	L77566	8220	Cluster Incl. L77566:Homo sapiens DGS-I mRNA, 3' end /cds=UNKNOWN /gb=L77566 /gi=1377764 /ug=Hs.154879 /len=1698	103.398	116.018
32042_at	cytosolic ovarian carcinoma antigen 1	S72904	10495	Cluster Incl. S72904:APK1 antigen=MAb KI recognized [human, ovarian carcinoma cell line OVCAR-3, mRNA, 2444 nt] /cds=(219,1010) /gb=S72904 /gi=633925 /ug=Hs.155185 /len=2425	33.9685	34.9811
32062_at	KIAA0014 gene product	D25216	9684	Cluster Incl. D25216:Human mRNA for KIAA0014 gene, complete cds /cds=(146,1627) /gb=D25216 /gi=434774 /ug=Hs.155650 /len=5323	591.473	631.049
32069_at	Nedd4 binding protein 1	AB014515	9683	Cluster Incl. AB014515:Homo sapiens mRNA for KIAA0615 protein, complete cds /cds=(237,2927) /gb=AB014515 /gi=3327043 /ug=Hs.155972 /len=3319	130.272	87.212
32088_at	basic leucine zipper nuclear factor 1 (JEM-1)	U79751	8548	Cluster Incl. U79751:Human basic-leucine zipper nuclear factor (JEM-1) mRNA, complete cds /cds=(403,1605) /gb=U79751 /gi=2257753 /ug=Hs.158205 /len=2730	18.0085	13.3678
32091_at	KIAA0446 gene product	AB007915	9673	Cluster Incl. AB007915:Homo sapiens mRNA for KIAA0446 protein, complete cds /cds=(3531,4286) /gb=AB007915 /gi=3413853 /ug=Hs.158286 /len=6944	246.48	224.994
32094_at	carbohydrate (chondroitin 6) sulfotransferase 3	AB017915	9469	Cluster Incl. AB017915:Homo sapiens mRNA for condoroitin 6-sulfotransferase, complete cds /cds=(440,1879) /gb=AB017915 /gi=4115403 /ug=Hs.158304 /len=6961	42.5819	34.8503
32099_at	KIAA0138 gene product	D50928	9667	Cluster Incl. D50928:Human mRNA for KIAA0138 gene, complete cds /cds=(36,2897) /gb=D50928 /gi=1469198 /ug=Hs.159384 /len=3233	125.184	158.209
320_at	peroxisomal biogenesis factor 6	D83703	5190	D83703 /FEATURE= /DEFINITION=D83703 Homo sapiens mRNA for peroxisome assembly factor-2, complete cds	64.999	56.7645
32128_at	chemokine (C-C motif) ligand 18 (pulmonary and activation-regulated)	Y13710	6362	Cluster Incl. Y13710:Homo sapiens mRNA for alternative activated macrophage specific CC chemokine 1 /cds=(70,339) /gb=Y13710 /gi=2326515 /ug=Hs.16530 /len=779	6.10764	6.5024
32137_at	jagged 2	AF029778	3714	Cluster Incl. AF029778:Homo sapiens Jagged2 (JAG2) mRNA, complete cds /cds=(404,4120) /gb=AF029778 /gi=2605944 /ug=Hs.166154 /len=4974	141.488	134.152
32209_at	Mouse Mammary Turmor Virus Receptor homolog 1	AF052151	23625	Cluster Incl. AF052151:Homo sapiens clone 24574 mRNA sequence /cds=UNKNOWN /gb=AF052151 /gi=3360461 /ug=Hs.18686 /len=1337	383.134	316.996
32259_at	enhancer of zeste homolog 1 (Drosophila)	AB002386	2145	Cluster Incl. AB002386:Human mRNA for KIAA0388 gene, complete cds /cds=(100,2343) /gb=AB002386 /gi=2224716 /ug=Hs.194669 /len=4606	51.2384	40.4538
32402_s_at	symplekin	Y10931	8189	Cluster Incl. Y10931:H.sapiens mRNA for symplekin /cds=(459,3887) /gb=Y10931 /gi=2143261 /ug=Hs.234780 /len=3984	118.903	106.437
32502_at	hypothetical protein PP1665	AL041124	81544	Cluster Incl. AL041124:DKFZp434D0316_s1 Homo sapiens cDNA, 3' end /clone=DKFZp434D0316 /clone_end=3' /gb=AL041124 /gi=5410060 /ug=Hs.6748 /len=719	50.6374	58.9724
32540_at	protein phosphatase 3 (formerly 2B), catalytic subunit, gamma isoform (calcineurin A gamma)	AI762547	5533	Cluster Incl. AI762547:wh92e05.x1 Homo sapiens cDNA, 3' end /clone=IMAGE-2388224 /clone_end=3' /gb=AI762547 /gi=5178214 /ug=Hs.75206 /len=655	100.382	86.5756
32541_at	protein phosphatase 3 (formerly 2B), catalytic subunit, gamma isoform (calcineurin A gamma)	S46622	5533	Cluster Incl. S46622:calcineurin A catalytic subunit [human, testis, mRNA, 2134 nt] /cds=(286,1794) /gb=S46622 /gi=258000 /ug=Hs.75206 /len=2134	52.9461	39.3087
32625_at	natriuretic peptide receptor A/guanylate cyclase A (atrionatriuretic peptide receptor A)	X15357	4881	Cluster Incl. X15357:Human mRNA for natriuretic peptide receptor (ANP-A receptor) /cds=(43,3228) /gb=X15357 /gi=28229 /ug=Hs.167382 /len=3803	17.5637	23.5821
32699_s_at	poliovirus receptor	X64116	5817	Cluster Incl. X64116:H.sapiens PVR gene for poliovirus receptor (exon 1) /cds=(205,1299) /gb=X64116 /gi=35809 /ug=Hs.171844 /len=1300	117.996	160.038
32723_at	cleavage stimulation factor, 3' pre-RNA, subunit 1, 50kDa	L02547	1477	Cluster Incl. L02547:Homo sapiens (clone pZ50-19) cleavage stimulation factor 50kDa subunit, complete cds /cds=(181,1476) /gb=L02547 /gi=180598 /ug=Hs.172865 /len=1801	58.6875	44.2714
32811_at	myosin IC	X98507	4641	Cluster Incl. X98507:H.sapiens mRNA for myosin-I beta /cds=(65,3151) /gb=X98507 /gi=1926310 /ug=Hs.202788 /len=3384	280.753	295.016
32836_at	1-acylglycerol-3-phosphate O-acyltransferase 1 (lysophosphatidic acid acyltransferase, alpha)	U56417	10554	Cluster Incl. U56417:Human lysophosphatidic acid acyltransferase-alpha mRNA, complete cds /cds=(318,1169) /gb=U56417 /gi=2155237 /ug=Hs.209119 /len=2232	384.643	382.986
32837_at	1-acylglycerol-3-phosphate O-acyltransferase 2 (lysophosphatidic acid acyltransferase, beta)	U56418	10555	Cluster Incl. U56418:Human lysophosphatidic acid acyltransferase-beta mRNA, complete cds /cds=(39,875) /gb=U56418 /gi=2155239 /ug=Hs.209119 /len=1356	88.2026	86.4537
33132_at	cleavage and polyadenylation specific factor 1, 160kDa	U37012	29894	Cluster Incl. U37012:Human cleavage and polyadenylation specificity factor mRNA, complete cds /cds=(51,4379) /gb=U37012 /gi=1045573 /ug=Hs.83727 /len=4463	115.579	117.299
33148_at	zinc finger RNA binding protein	AI459274	51663	Cluster Incl. AI459274:tk11f11.x1 Homo sapiens cDNA, 3' end /clone=IMAGE-2150733 /clone_end=3' /gb=AI459274 /gi=4311853 /ug=Hs.87150 /len=687	27.977	30.2895
33197_at	myosin VIIA (Usher syndrome 1B (autosomal recessive, severe))	U39226	4647	Cluster Incl. U39226:Human myosin VIIA (USH1B) mRNA, complete cds /cds=(272,6919) /gb=U39226 /gi=1235669 /ug=Hs.95361 /len=7465	32.7251	35.6526
33304_at	interferon stimulated gene 20kDa	U88964	3669	Cluster Incl. U88964:Human HEM45 mRNA, complete cds /cds=(37,582) /gb=U88964 /gi=2062679 /ug=Hs.183487 /len=701	570.754	595.251
33307_at	CGI-96 protein	AL022316	27341	Cluster Incl. AL022316:Human DNA sequence from clone 126B4 on chromosome 22q13.2-13.31. Contains two or three novel genes, ESTs, STSs and GSSs /cds=(0,842) /gb=AL022316 /gi=4691242 /ug=Hs.183807 /len=1191	403.091	429.093
33322_i_at	stratifin	X57348	2810	Cluster Incl. X57348:H.sapiens mRNA (clone 9112) /cds=(165,911) /gb=X57348 /gi=23939 /ug=Hs.184510 /len=1407	206.371	225.423
33323_r_at	stratifin	X57348	2810	Cluster Incl. X57348:H.sapiens mRNA (clone 9112) /cds=(165,911) /gb=X57348 /gi=23939 /ug=Hs.184510 /len=1407	75.5265	68.365
33494_at	electron-transferring-flavoprotein dehydrogenase	S69232	2110	Cluster Incl. S69232:electron transfer flavoprotein-ubiquinone oxidoreductase [human, fetal liver, mRNA, 2124 nt] /cds=(120,1973) /gb=S69232 /gi=545620 /ug=Hs.30661 /len=2113	109.821	107.232
33579_i_at	galanin receptor 3	Z97630	8484	Cluster Incl. Z97630:Human DNA sequence from clone 466N1 on chromosome 22q12-13 Contains H1F0(H1 histone family, member 0) gene, 2-amino-3-ketobutyrate -CoA ligase( nuclear gene encoding mitochondrial protein), GALR3 (galanin receptor) gene, ESTs, GSSs and CpG islands /cds=(25,1131) /gb=Z97630 /gi=4582128 /ug=Hs.158353 /len=1157	152.929	142.041
33646_g_at	GM2 ganglioside activator protein	X61094	2760	Cluster Incl. X61094:H.sapiens RNA for GM2-activator protein (clone pGM2A) /cds=(0,312) /gb=X61094 /gi=31854 /ug=Hs.169293 /len=648	168.568	155.251
336_at	D38081 /FEATURE= /DEFINITION=HUMHTAR Human mRNA for thromboxane A2 receptor, complete cds	D38081		D38081 /FEATURE= /DEFINITION=HUMHTAR Human mRNA for thromboxane A2 receptor, complete cds	31.8329	34.353
33736_at	stomatin (EPB72)-like 1	Y16522	9399	Cluster Incl. Y16522:Homo sapiens mRNA for hSLP-1 protein /cds=(44,1228) /gb=Y16522 /gi=4160545 /ug=Hs.194816 /len=1945	214.859	212.882
33760_at	peroxisomal biogenesis factor 14	AB017546	5195	Cluster Incl. AB017546:Homo sapiens Pex14 mRNA for peroxisomal membrane anchor protein, complete cds /cds=(5,1138) /gb=AB017546 /gi=4126965 /ug=Hs.19851 /len=1908	126.477	103.354
33767_at	neurofilament, heavy polypeptide 200kDa	X15306	4744	Cluster Incl. X15306:H.sapiens NF-H gene, exon 1 (and joined CDS) /cds=(0,3062) /gb=X15306 /gi=35028 /ug=Hs.198760 /len=3750	11.2818	10.6768
33768_at	dystrophia myotonica-containing WD repeat motif	L19267	1762	Cluster Incl. L19267:Homo sapiens 59 protein mRNA, 3' end /cds=(0,1661) /gb=L19267 /gi=306711 /ug=Hs.198836 /len=2894	224.831	207.42
33778_at	chromosome 22 open reading frame 4	AL096779	25771	Cluster Incl. AL096779:Novel human gene mapping to chomosome 2213.3 similar to yeast ORF YOR070C, putative GTPase Activator (start missing) /cds=(51,917) /gb=AL096779 /gi=5420221 /ug=Hs.20017 /len=1416	138.87	125.364
33814_at	p21(CDKN1A)-activated kinase 4	AF005046	10298	Cluster Incl. AF005046:Homo sapiens serine/threonine kinase mRNA, complete cds /cds=(210,1985) /gb=AF005046 /gi=4101586 /ug=Hs.20447 /len=2811	235.559	248.915
33850_at	microtubule-associated protein 4	W28892	4134	Cluster Incl. W28892:53c11 Homo sapiens cDNA /gb=W28892 /gi=1308840 /ug=Hs.239298 /len=926	105.691	117.75
34031_i_at	cerebral cavernous malformations 1	U90268	889	Cluster Incl. U90268:Human Krit1 mRNA, complete cds /cds=(25,1614) /gb=U90268 /gi=2149601 /ug=Hs.93810 /len=1986	100.429	61.7273
34063_at	RecQ protein-like 5	AB006533	9400	Cluster Incl. AB006533:Homo sapiens RecQ5 mRNA for DNA helicase, complete cds /cds=(0,1232) /gb=AB006533 /gi=4191811 /ug=Hs.194717 /len=1233	67.3228	55.4164
34187_at	RNA binding motif, single stranded interacting protein 2	D28483	5939	Cluster Incl. D28483:Human scr3 mRNA for RNA binding protein SCR3, complete cds /cds=(16,1239) /gb=D28483 /gi=520589 /ug=Hs.20938 /len=1509	25.1136	13.2862
34206_at	centaurin, delta 2	AB018325	116985	Cluster Incl. AB018325:Homo sapiens mRNA for KIAA0782 protein, partial cds /cds=(0,3540) /gb=AB018325 /gi=3882284 /ug=Hs.21264 /len=4130	130.388	99.7452
34210_at	CDW52 antigen (CAMPATH-1 antigen)	N90866	1043	Cluster Incl. N90866:zb11b10.s1 Homo sapiens cDNA, 3' end /clone=IMAGE-301723 /clone_end=3' /gb=N90866 /gi=1444193 /ug=Hs.214742 /len=577	3.71923	0.282024
34221_at	KIAA0194 protein	D83778	22993	Cluster Incl. D83778:Human mRNA for KIAA0194 gene, partial cds /cds=(0,4309) /gb=D83778 /gi=1228038 /ug=Hs.216958 /len=5245	181.385	157.216
34225_at	Wolf-Hirschhorn syndrome candidate 2	AF101434	7469	Cluster Incl. AF101434:Homo sapiens Wolf-Hirschhorn syndrome candidate 2 protein (WHSC2) mRNA, complete cds /cds=(14,1591) /gb=AF101434 /gi=3860186 /ug=Hs.21771 /len=2190	71.036	49.663
34260_at	KIAA0683 gene product	AB014583	9894	Cluster Incl. AB014583:Homo sapiens mRNA for KIAA0683 protein, complete cds /cds=(276,2030) /gb=AB014583 /gi=3327179 /ug=Hs.226275 /len=4337	109.276	102.479
34406_at	KIAA0602 protein	AB011174	23241	Cluster Incl. AB011174:Homo sapiens mRNA for KIAA0602 protein, partial cds /cds=(0,2889) /gb=AB011174 /gi=3043727 /ug=Hs.37656 /len=3428	76.1054	71.3885
34408_at	reticulon 2	AF004222	6253	Cluster Incl. AF004222:Homo sapiens RTN2-A (RTN2) mRNA, complete cds /cds=(129,1766) /gb=AF004222 /gi=3435085 /ug=Hs.3803 /len=2177	203.225	151.371
34449_at	caspase 2, apoptosis-related cysteine protease (neural precursor cell expressed, developmentally down-regulated 2)	U13022	835	Cluster Incl. U13022:Human negative regulator of programmed cell death ICH-1S (Ich-1) mRNA, complete cds /cds=(88,1026) /gb=U13022 /gi=537293 /ug=Hs.108131 /len=2167	28.0753	31.6669
34471_at	myosin, heavy polypeptide 8, skeletal muscle, perinatal	M36769	4626	Cluster Incl. M36769:Homo sapiens perinatal myosin heavy chain mRNA, complete cds /cds=(73,5886) /gb=M36769 /gi=189033 /ug=Hs.113973 /len=6016	22.4738	29.1872
34478_at	RAB11B, member RAS oncogene family	X79780	9230	Cluster Incl. X79780:H.sapiens YPT3 mRNA /cds=(6,662) /gb=X79780 /gi=763129 /ug=Hs.115279 /len=701	98.4796	80.4168
34689_at	three prime repair exonuclease 1	AJ243797	11277	Cluster Incl. AJ243797:Homo sapiens mRNA for deoxyribonuclease III (drn3 gene) /cds=(256,1170) /gb=AJ243797 /gi=5524926 /ug=Hs.23595 /len=1239	196.515	174.99
34697_at	low density lipoprotein receptor-related protein 6	AF074264	4040	Cluster Incl. AF074264:Homo sapiens LDL receptor-related protein 6 (LRP6) mRNA, complete cds /cds=(77,4918) /gb=AF074264 /gi=3462526 /ug=Hs.23672 /len=5288	131.795	109.075
34726_at	calcium channel, voltage-dependent, beta 3 subunit	U07139	784	Cluster Incl. U07139:Human voltage-gated calcium channel beta subunit mRNA, complete cds /cds=(34,1488) /gb=U07139 /gi=463890 /ug=Hs.239447 /len=2532	63.4498	101.645
34764_at	leucyl-tRNA synthetase, mitochondrial	D21851	23395	Cluster Incl. D21851:Human mRNA for KIAA0028 gene, partial cds /cds=(185,2896) /gb=D21851 /gi=434766 /ug=Hs.2450 /len=4203	112.577	87.4248
34846_at	calcium/calmodulin-dependent protein kinase (CaM kinase) II beta	AF112472	816	Cluster Incl. AF112472:Homo sapiens calcium/calmodulin-dependent protein kinase II beta subunit mRNA, complete cds /cds=(46,1674) /gb=AF112472 /gi=4139269 /ug=Hs.4884 /len=1825	386.44	393.191
34858_at	KIAA0176 protein	D79998	23510	Cluster Incl. D79998:Human mRNA for KIAA0176 gene, partial cds /cds=(0,797) /gb=D79998 /gi=1136411 /ug=Hs.4935 /len=3635	68.385	72.7537
34868_at	KIAA1089 protein	AB029012	23381	Cluster Incl. AB029012:Homo sapiens mRNA for KIAA1089 protein, partial cds /cds=(0,2967) /gb=AB029012 /gi=5689514 /ug=Hs.4990 /len=4329	334.156	399.614
35147_at	MCF.2 cell line derived transforming sequence-like	AB002360	23263	Cluster Incl. AB002360:Human mRNA for KIAA0362 gene, partial cds /cds=(0,3327) /gb=AB002360 /gi=2224664 /ug=Hs.25515 /len=5391	97.0396	72.2878
35148_at	tight junction protein 3 (zona occludens 3)	AC005954	27134	Cluster Incl. AC005954:Homo sapiens chromosome 19, cosmid R28784 /cds=(0,2858) /gb=AC005954 /gi=3851201 /ug=Hs.25527 /len=2859	18.155	27.7311
35150_at	tumor necrosis factor receptor superfamily, member 5	X60592	958	Cluster Incl. X60592:Human CDw40 mRNA for nerve growth factor receptor-related B-lymphocyte activation molecule /cds=(47,880) /gb=X60592 /gi=29850 /ug=Hs.25648 /len=1004	168.251	139.188
35156_at	Homo sapiens, similar to hypothetical protein DKFZp564N123.1 - human (fragment), clone IMAGE:5220614, mRNA	AL050297		Cluster Incl. AL050297:Homo sapiens mRNA; cDNA DKFZp564N123 (from clone DKFZp564N123) /cds=UNKNOWN /gb=AL050297 /gi=4886448 /ug=Hs.25894 /len=1340	221.222	218.091
35160_at	LIM domain binding 1	AF064491	8861	Cluster Incl. AF064491:Homo sapiens LIM homeobox protein cofactor (CLIM2) mRNA, complete cds /cds=(313,1440) /gb=AF064491 /gi=3372806 /ug=Hs.26002 /len=1965	120.388	126.879
35179_at	beta-1,3-glucuronyltransferase 3 (glucuronosyltransferase I)	AB009598	26229	Cluster Incl. AB009598:Homo sapiens mRNA for glucuronyltransferase I, complete cds /cds=(29,1036) /gb=AB009598 /gi=3892639 /ug=Hs.26492 /len=1441	149.234	164.755
35201_at	heterogeneous nuclear ribonucleoprotein L	X16135	3191	Cluster Incl. X16135:Human mRNA for novel heterogeneous nuclear RNP protein, L protein /cds=(28,1704) /gb=X16135 /gi=32355 /ug=Hs.2730 /len=2033	856.1	952.815
35254_at	FLN29 gene product	AB007447	10906	Cluster Incl. AB007447:Homo sapiens mRNA for Fln29, complete cds /cds=(54,1802) /gb=AB007447 /gi=2463530 /ug=Hs.5148 /len=2618	115.789	124.363
35265_at	fragile X mental retardation, autosomal homolog 2	U31501	9513	Cluster Incl. U31501:Human fragile X mental retardation syndrome related protein (FXR2) mRNA, complete cds /cds=(227,2248) /gb=U31501 /gi=1098636 /ug=Hs.52788 /len=2849	84.8331	84.3072
35436_at	golgi autoantigen, golgin subfamily a, 2	L06147	2801	Cluster Incl. L06147:Human (clone SY11) golgin-95 mRNA, complete cds /cds=(18,1880) /gb=L06147 /gi=306781 /ug=Hs.169055 /len=2067	60.4152	78.6228
35617_at	mitogen-activated protein kinase 7	U29725	5598	Cluster Incl. U29725:Human BMK1 alpha kinase mRNA, complete cds /cds=(221,2671) /gb=U29725 /gi=973306 /ug=Hs.3080 /len=2980	141.085	118.101
35626_at	N-sulfoglucosamine sulfohydrolase (sulfamidase)	U30894	6448	Cluster Incl. U30894:Human N-sulphoglucosamine sulphohydrolase mRNA, complete cds /cds=(12,1520) /gb=U30894 /gi=1173542 /ug=Hs.31074 /len=2657	556.105	616.03
35666_at	sema domain, immunoglobulin domain (Ig), short basic domain, secreted, (semaphorin) 3F	U38276	6405	Cluster Incl. U38276:Human semaphorin III family homolog mRNA, complete cds /cds=(315,2576) /gb=U38276 /gi=1061350 /ug=Hs.32981 /len=3534	92.4204	133.214
35671_at	general transcription factor IIIC, polypeptide 1, alpha 220kDa	U02619	2975	Cluster Incl. U02619:Human TFIIIC Box B-binding subunit mRNA, complete cds /cds=(60,6389) /gb=U02619 /gi=414932 /ug=Hs.331 /len=6996	141.656	110.697
35685_at	ring finger protein 1	Z14000	6015	Cluster Incl. Z14000:H.sapiens RING1 gene /cds=(75,1208) /gb=Z14000 /gi=296063 /ug=Hs.35384 /len=1529	406.97	348.46
35776_at	intersectin 1 (SH3 domain protein)	AF064243	6453	Cluster Incl. AF064243:Homo sapiens intersectin short form mRNA, complete cds /cds=(106,3768) /gb=AF064243 /gi=3859852 /ug=Hs.66392 /len=5272	131.499	129.887
35820_at	GM2 ganglioside activator protein	X62078	2760	Cluster Incl. X62078:H.sapiens mRNA for GM2 activator protein /cds=UNKNOWN /gb=X62078 /gi=313158 /ug=Hs.69743 /len=2436	129.67	115.735
35846_at	thyroid hormone receptor, alpha (erythroblastic leukemia viral (v-erb-a) oncogene homolog, avian)	M24899	7067	Cluster Incl. M24899:Human triiodothyronine (ear7) mRNA, complete cds /cds=(411,1883) /gb=M24899 /gi=537521 /ug=Hs.724 /len=2309	38.1703	34.6019
35974_at	lymphoid-restricted membrane protein	U10485	4033	Cluster Incl. U10485:Human lymphoid-restricted membrane protein (Jaw1) mRNA, complete cds /cds=(574,2241) /gb=U10485 /gi=505685 /ug=Hs.40202 /len=2417	72.2706	64.0341
36004_at	inhibitor of kappa light polypeptide gene enhancer in B-cells, kinase gamma	AF074382	8517	Cluster Incl. AF074382:Homo sapiens IkB kinase gamma subunit (IKK-gamma) mRNA, complete cds /cds=(148,1407) /gb=AF074382 /gi=3641279 /ug=Hs.43505 /len=1976	195.121	210.353
36019_at	serine/threonine kinase 19	L26260	8859	Cluster Incl. L26260:Human MHC class III HLA-RP gene, complete cds /cds=(128,1222) /gb=L26260 /gi=452070 /ug=Hs.444 /len=1620	384.764	304.367
36030_at	intermediate filament-like MGC:2625	AL080214	25900	Cluster Incl. AL080214:Homo sapiens mRNA; cDNA DKFZp586I2223 (from clone DKFZp586I2223) /cds=(0,318) /gb=AL080214 /gi=5262704 /ug=Hs.46659 /len=1272	182.546	148.217
36084_at	KIAA0076 gene product	D38548	9820	Cluster Incl. D38548:Human mRNA for KIAA0076 gene, complete cds /cds=(86,5182) /gb=D38548 /gi=559706 /ug=Hs.51039 /len=5253	106.15	88.9145
36129_at	KIAA0397 gene product	AB007857	9905	Cluster Incl. AB007857:Homo sapiens KIAA0397 mRNA, complete cds /cds=(54,1520) /gb=AB007857 /gi=2662074 /ug=Hs.7416 /len=6629	261.63	299.84
36475_at	glycine C-acetyltransferase (2-amino-3-ketobutyrate coenzyme A ligase)	Z97630	23464	Cluster Incl. Z97630:Human DNA sequence from clone 466N1 on chromosome 22q12-13 Contains H1F0(H1 histone family, member 0) gene, 2-amino-3-ketobutyrate -CoA ligase( nuclear gene encoding mitochondrial protein), GALR3 (galanin receptor) gene, ESTs, GSSs and CpG islands /cds=(3,1262) /gb=Z97630 /gi=4582128 /ug=Hs.54609 /len=1442	236.704	243.693
36499_at	cadherin, EGF LAG seven-pass G-type receptor 2 (flamingo homolog, Drosophila)	D87469	1952	Cluster Incl. D87469:Human mRNA for KIAA0279 gene, partial cds /cds=(0,7226) /gb=D87469 /gi=1665820 /ug=Hs.57652 /len=8924	61.7787	71.8293
36545_s_at	KIAA0542 gene product	AB011114	9814	Cluster Incl. AB011114:Homo sapiens mRNA for KIAA0542 protein, complete cds /cds=(393,3299) /gb=AB011114 /gi=3043607 /ug=Hs.62209 /len=5280	55.28	50.8785
36552_at	DKFZP586P0123 protein	AL080220	26005	Cluster Incl. AL080220:Homo sapiens mRNA; cDNA DKFZp586P0123 (from clone DKFZp586P0123) /cds=(0,1067) /gb=AL080220 /gi=5262711 /ug=Hs.6285 /len=1732	79.0791	84.1552
36553_at	cysteine-rich protein 2	AA669799	1397	Cluster Incl. AA669799:ag36c04.s1 Homo sapiens cDNA, 3' end /clone=IMAGE-1118886 /clone_end=3' /gb=AA669799 /gi=2631298 /ug=Hs.6315 /len=679	175.19	131.073
36554_at	cysteine-rich protein 2	Y15521	1397	Cluster Incl. Y15521:Homo sapiens ASMTL gene /cds=(0,1889) /gb=Y15521 /gi=3808147 /ug=Hs.6315 /len=1890	198.662	169.904
36564_at	hypothetical protein FLJ90005	W27419	127544	Cluster Incl. W27419:31a10 Homo sapiens cDNA /gb=W27419 /gi=1307241 /ug=Hs.64239 /len=803	290.114	294.019
36566_at	cystinosis, nephropathic	AJ222967	1497	Cluster Incl. AJ222967:Homo sapiens mRNA for cystinosin /cds=(339,1442) /gb=AJ222967 /gi=3036839 /ug=Hs.64837 /len=2611	59.7451	78.0041
36612_at	KIAA0280 protein	D87470	23201	Cluster Incl. D87470:Human mRNA for KIAA0280 gene, partial cds /cds=(0,876) /gb=D87470 /gi=1665822 /ug=Hs.75400 /len=6837	5.3159	7.39892
36711_at	v-maf musculoaponeurotic fibrosarcoma oncogene homolog F (avian)	AL021977	23764	Cluster Incl. AL021977:bK447C4.1 (novel MAFF (v-maf musculoaponeurotic fibrosarcoma (avian) oncogene family, protein F) LIKE protein) /cds=(0,494) /gb=AL021977 /gi=4914526 /ug=Hs.51305 /len=2128	85.8829	110.453
36742_at	tripartite motif-containing 15	U34249	89870	Cluster Incl. U34249:Human putative zinc finger protein (ZNFB7) mRNA, complete cds /cds=(493,1890) /gb=U34249 /gi=4096653 /ug=Hs.59015 /len=2236	46.3304	45.9679
36829_at	period homolog 1 (Drosophila)	AF022991	5187	Cluster Incl. AF022991:Homo sapiens Rigui (RIGUI) mRNA, complete cds /cds=(187,4059) /gb=AF022991 /gi=2435506 /ug=Hs.68398 /len=4656	163.686	210.319
36830_at	mitochondrial intermediate peptidase	U80034	4285	Cluster Incl. U80034:Human mitochondrial intermediate peptidase precursor (MIPEP) mRNA, mitochondrial gene encoding mitochondrial protein, complete cds /cds=(74,2215) /gb=U80034 /gi=1763641 /ug=Hs.68583 /len=2374	23.343	11.7719
36865_at	KIAA0759 protein	AB018302	23357	Cluster Incl. AB018302:Homo sapiens mRNA for KIAA0759 protein, partial cds /cds=(0,2022) /gb=AB018302 /gi=3882238 /ug=Hs.7285 /len=4006	69.5549	59.5333
36888_at	KIAA0841 protein	AB020648	23354	Cluster Incl. AB020648:Homo sapiens mRNA for KIAA0841 protein, partial cds /cds=(0,1925) /gb=AB020648 /gi=4240170 /ug=Hs.7426 /len=4283	137.106	123.891
36907_at	mevalonate kinase (mevalonic aciduria)	M88468	4598	Cluster Incl. M88468:Homo sapiens mevalonate kinase mRNA, complete cds /cds=(91,1281) /gb=M88468 /gi=307197 /ug=Hs.75138 /len=1967	564.749	536.242
36920_at	myotubular myopathy 1	U46024	4534	Cluster Incl. U46024:Homo sapiens myotubularin (MTM1) mRNA, complete cds /cds=(54,1865) /gb=U46024 /gi=1378039 /ug=Hs.75302 /len=3411	59.2823	72.0161
36936_at	tissue specific transplantation antigen P35B	U58766	7264	Cluster Incl. U58766:Human FX protein mRNA, complete cds /cds=(74,1039) /gb=U58766 /gi=1381178 /ug=Hs.75801 /len=1330	228.136	226.113
36994_at	ATPase, H+ transporting, lysosomal 16kDa, V0 subunit c	M62762	527	Cluster Incl. M62762:Human vacuolar H+ ATPase proton channel subunit mRNA, complete cds /cds=(230,697) /gb=M62762 /gi=189675 /ug=Hs.76159 /len=1162	780.111	865.549
37004_at	surfactant, pulmonary-associated protein B	J02761	6439	Cluster Incl. J02761:Human pulmonary surfactant-associated protein B (SP-B) mRNA, complete cds /cds=(13,1158) /gb=J02761 /gi=190673 /ug=Hs.76305 /len=1996	60.7579	51.5005
37005_at	neuroblastoma, suppression of tumorigenicity 1	D28124	4681	Cluster Incl. D28124:Human mRNA for unknown product, complete cds /cds=(61,603) /gb=D28124 /gi=641821 /ug=Hs.76307 /len=1929	303.171	269.686
37012_at	capping protein (actin filament) muscle Z-line, beta	U03271	832	Cluster Incl. U03271:Human F-actin capping protein beta subunit mRNA, complete cds /cds=(0,818) /gb=U03271 /gi=595256 /ug=Hs.76368 /len=1077	497.554	382.91
37020_at	C-reactive protein, pentraxin-related	X56692	1401	Cluster Incl. X56692:H.sapiens mRNA for C-reactive protein /cds=(89,763) /gb=X56692 /gi=30212 /ug=Hs.76452 /len=1645	24.9533	1.92039
37022_at	proline arginine-rich end leucine-rich repeat protein	U41344	5549	Cluster Incl. U41344:Human prolargin (PRELP) gene, 5 flanking sequence and /cds=(16,1164) /gb=U41344 /gi=3123824 /ug=Hs.76494 /len=1801	23.9634	22.5632
37028_at	protein phosphatase 1, regulatory (inhibitor) subunit 15A	U83981	23645	Cluster Incl. U83981:Homo sapiens apoptosis associated protein (GADD34) mRNA, complete cds /cds=(222,2246) /gb=U83981 /gi=3258617 /ug=Hs.76556 /len=2331	175.686	146.142
37079_at	YDD19 protein	U82319	11049	Cluster Incl. U82319:Homo sapiens clone YDD19 mRNA sequence /cds=(0,206) /gb=U82319 /gi=1938350 /ug=Hs.97193 /len=1005	162.469	161.127
37117_at	Rho GTPase activating protein 8	Z83838	23779	Cluster Incl. Z83838:Human DNA sequence from PAC 127B20 on chromosome 22q11.2-qter, contains gene for GTPase-activating protein similar to rhoGAP protein. ribosomal protein L6 pseudogene, ESTs and CA repeat /cds=(0,926) /gb=Z83838 /gi=2276307 /ug=Hs.102336 /len=927	81.4598	97.475
37145_at	granulysin	M85276	10578	Cluster Incl. M85276:Homo sapiens NKG5 gene, complete cds /cds=(128,565) /gb=M85276 /gi=189229 /ug=Hs.105806 /len=738	138.349	261.673
37152_at	peroxisome proliferative activated receptor, delta	L07592	5467	Cluster Incl. L07592:Human peroxisome proliferator activated receptor mRNA, complete cds /cds=(337,1662) /gb=L07592 /gi=190229 /ug=Hs.106415 /len=3301	99.808	121.102
37170_at	BMP-2 inducible kinase	AB015331	55589	Cluster Incl. AB015331:Homo sapiens HRIHFB2017 mRNA, partial cds /cds=(0,650) /gb=AB015331 /gi=3970851 /ug=Hs.108903 /len=1064	24.5433	13.0032
37201_at	inter-alpha (globulin) inhibitor H4 (plasma Kallikrein-sensitive glycoprotein)	D38535	3700	Cluster Incl. D38535:Human mRNA for PK-120 /cds=(129,2921) /gb=D38535 /gi=624879 /ug=Hs.76415 /len=3058	101.882	105.931
37226_at	BCL2/adenovirus E1B 19kDa interacting protein 1	U15172	662	Cluster Incl. U15172:Homo sapiens BCL2/adenovirus E1B 19kD-interacting protein 1 (BNIP1) mRNA, complete cds /cds=(10,696) /gb=U15172 /gi=558841 /ug=Hs.77572 /len=1100	107.97	87.4912
37232_at	KIAA0586 gene product	AB011158	9786	Cluster Incl. AB011158:Homo sapiens mRNA for KIAA0586 protein, complete cds /cds=(274,4875) /gb=AB011158 /gi=3043695 /ug=Hs.77724 /len=5064	59.4374	35.9403
37254_at	zinc finger protein 133 (clone pHZ-13)	U09366	7692	Cluster Incl. U09366:Human zinc finger protein ZNF133 /cds=(445,2409) /gb=U09366 /gi=487782 /ug=Hs.78434 /len=2643	42.6903	50.8398
37278_at	tafazzin (cardiomyopathy, dilated 3A (X-linked); endocardial fibroelastosis 2; Barth syndrome)	X92762	6901	Cluster Incl. X92762:H.sapiens mRNA for tafazzins protein /cds=(288,1166) /gb=X92762 /gi=1263131 /ug=Hs.79021 /len=1883	185.279	190.572
37384_at	protein phosphatase 1F (PP2C domain containing)	D13640	9647	Cluster Incl. D13640:Human mRNA for KIAA0015 gene, complete cds /cds=(106,1470) /gb=D13640 /gi=286006 /ug=Hs.77961 /len=5134	92.4389	101.36
37408_at	mannose receptor, C type 2	AB014609	9902	Cluster Incl. AB014609:Homo sapiens mRNA for KIAA0709 protein, complete cds /cds=(116,4555) /gb=AB014609 /gi=3327231 /ug=Hs.7835 /len=5641	266.789	334.138
37424_at	chromosome 6 open reading frame 18	AB029343	54535	Cluster Incl. AB029343:Homo sapiens HCR (a-helix coiled-coil rod homologue) gene, complete cds /cds=(22,2292) /gb=AB029343 /gi=5360900 /ug=Hs.110746 /len=2445	21.381	22.8598
37425_g_at	chromosome 6 open reading frame 18	AB029343	54535	Cluster Incl. AB029343:Homo sapiens HCR (a-helix coiled-coil rod homologue) gene, complete cds /cds=(22,2292) /gb=AB029343 /gi=5360900 /ug=Hs.110746 /len=2445	89.3839	117.584
37433_at	Msx-interacting-zinc finger	AF077954	9063	Cluster Incl. AF077954:Homo sapiens protein inhibitor of activated STAT protein PIASx-beta mRNA, complete cds /cds=(0,1865) /gb=AF077954 /gi=3643114 /ug=Hs.111323 /len=1866	15.2425	7.28899
37462_i_at	splicing factor 3a, subunit 2, 66kDa	L21990	8175	Cluster Incl. L21990:Human spliceosomal protein (SAP 62) gene, complete cds /cds=(0,1394) /gb=L21990 /gi=409218 /ug=Hs.115232 /len=1395	222.641	206.685
37512_at	3-hydroxysteroid epimerase	U89281	8630	Cluster Incl. U89281:Human oxidative 3 alpha hydroxysteroid dehydrogenase mRNA, complete cds /cds=(105,1058) /gb=U89281 /gi=2661210 /ug=Hs.11958 /len=1506	16.365	13.3504
37547_at	PTH-responsive osteosarcoma B1 protein	U85995	27241	Cluster Incl. U85995:Human clone IMAGE-22181 unknown protein mRNA, partial cds /cds=(0,1291) /gb=U85995 /gi=1835749 /ug=Hs.79340 /len=1696	8.90556	10.6993
37549_g_at	PTH-responsive osteosarcoma B1 protein	U87408	27241	Cluster Incl. U87408:Human clone IMAGE-74593 unknown protein mRNA, partial cds /cds=(0,1362) /gb=U87408 /gi=1842104 /ug=Hs.79340 /len=1982	50.694	49.2781
37566_at	KIAA1045 protein	AB028968	23349	Cluster Incl. AB028968:Homo sapiens mRNA for KIAA1045 protein, partial cds /cds=(0,1284) /gb=AB028968 /gi=5689426 /ug=Hs.7989 /len=5712	29.4405	43.9557
37577_at	hypothetical protein MGC14258	U79256	84986	Cluster Incl. U79256:Human clone 23719 mRNA sequence /cds=UNKNOWN /gb=U79256 /gi=1710209 /ug=Hs.80305 /len=1196	56.1139	42.4803
37586_at	zinc finger protein 142 (clone pHZ-49)	D87073	7701	Cluster Incl. D87073:Human mRNA for KIAA0236 gene, complete cds /cds=(436,5499) /gb=D87073 /gi=1510146 /ug=Hs.80526 /len=5878	66.0159	65.7837
37590_g_at	Homo sapiens mRNA full length insert cDNA clone EUROIMAGE 26539.	AL109698		Cluster Incl. AL109698:Homo sapiens mRNA full length insert cDNA clone EUROIMAGE 26539 /cds=UNKNOWN /gb=AL109698 /gi=5689808 /ug=Hs.8065 /len=2035	124.407	117.022
37652_at	calcineurin binding protein 1	AB002328	23523	Cluster Incl. AB002328:Human mRNA for KIAA0330 gene, partial cds /cds=(0,5710) /gb=AB002328 /gi=2224600 /ug=Hs.7840 /len=6143	200.083	182.925
37793_r_at	RAD51-like 3 (S. cerevisiae)	AF034956	5892	Cluster Incl. AF034956:Homo sapiens RAD51D mRNA, complete cds /cds=(124,993) /gb=AF034956 /gi=2920581 /ug=Hs.125244 /len=1564	59.2662	48.6162
37796_at	leucine-rich repeat protein, neuronal 1	AF053356	4034	Cluster Incl. AF053356:Homo sapiens chromosome 7q22 sequence /cds=(0,2498) /gb=AF053356 /gi=3135305 /ug=Hs.125742 /len=2836	95.1697	81.0357
37802_r_at	hypothetical protein KIAA1164	AL049226	54629	Cluster Incl. AL049226:Homo sapiens mRNA; cDNA DKFZp564M0916 (from clone DKFZp564M0916) /cds=UNKNOWN /gb=AL049226 /gi=4499955 /ug=Hs.126541 /len=1402	1.34864	19.2956
37831_at	KIAA0545 protein	AB011117	23094	Cluster Incl. AB011117:Homo sapiens mRNA for KIAA0545 protein, partial cds /cds=(0,3390) /gb=AB011117 /gi=3043613 /ug=Hs.129943 /len=5520	48.3665	48.8112
37860_at	zinc finger protein 337	AL049942	26152	Cluster Incl. AL049942:Homo sapiens mRNA; cDNA DKFZp564F1422 (from clone DKFZp564F1422) /cds=(0,1491) /gb=AL049942 /gi=4884185 /ug=Hs.139240 /len=2308	54.7336	35.9391
37872_at	jerky homolog (mouse)	AF072468	8629	Cluster Incl. AF072468:Homo sapiens (JH8) mRNA, partial cds /cds=(0,1251) /gb=AF072468 /gi=3435202 /ug=Hs.142296 /len=1700	20.7812	31.3797
37892_at	collagen, type XI, alpha 1	J04177	1301	Cluster Incl. J04177:Human alpha-1 type XI collagen (COL11A1) mRNA, complete cds /cds=(161,5581) /gb=J04177 /gi=179729 /ug=Hs.82772 /len=6158	10.1977	17.6934
37943_at	KIAA0321 protein	AB002319	23503	Cluster Incl. AB002319:Human mRNA for KIAA0321 gene, partial cds /cds=(0,4628) /gb=AB002319 /gi=2224582 /ug=Hs.8663 /len=6540	51.5729	47.7717
37950_at	prolyl endopeptidase	X74496	5550	Cluster Incl. X74496:H.sapiens mRNA for prolyl oligopeptidase /cds=(0,2132) /gb=X74496 /gi=558595 /ug=Hs.86978 /len=2562	82.2181	97.6996
37953_s_at	amiloride-sensitive cation channel 2, neuronal	U78181	41	Cluster Incl. U78181:Human sodium channel 2 (hBNaC2) mRNA, complete cds /cds=(229,1815) /gb=U78181 /gi=1871169 /ug=Hs.87220 /len=3785	21.8167	34.468
37965_at	parvin, beta	AA181053	29780	Cluster Incl. AA181053:zp66g11.s1 Homo sapiens cDNA, 3' end /clone=IMAGE-625220 /clone_end=3' /gb=AA181053 /gi=1764536 /ug=Hs.8836 /len=626	145.728	111.231
37966_at	parvin, beta	AA187563	29780	Cluster Incl. AA187563:zp66g11.r1 Homo sapiens cDNA, 5' end /clone=IMAGE-625220 /clone_end=5' /gb=AA187563 /gi=1773781 /ug=Hs.8836 /len=531	85.1933	66.4642
37986_at	erythropoietin receptor	M60459	2057	Cluster Incl. M60459:Human erythropoietin receptor mRNA, complete cds /cds=(105,1631) /gb=M60459 /gi=182244 /ug=Hs.89548 /len=1818	46.9324	49.2928
37996_s_at	dystrophia myotonica-protein kinase	L08835	1760	Cluster Incl. L08835:Homo sapiens DMR-N9, partial cds; and myotonic dystrophy kinase (DM kinase) gene, complete cds /cds=(776,2665) /gb=L08835 /gi=181601 /ug=Hs.898 /len=3407	24.6668	22.0023
38037_at	diphtheria toxin receptor (heparin-binding epidermal growth factor-like growth factor)	M60278	1839	Cluster Incl. M60278:Human heparin-binding EGF-like growth factor mRNA, complete cds /cds=(261,887) /gb=M60278 /gi=183866 /ug=Hs.799 /len=2342	21.2708	12.5878
38043_at	family with sequence similarity 3, member A	X55448	60343	Cluster Incl. X55448:H.sapiens G6PD gene for glucose-6-phosphate dehydrogenase /cds=(277,969) /gb=X55448 /gi=450527 /ug=Hs.80206 /len=1606	79.5515	79.0539
38069_at	chloride channel 7	Z67743	1186	Cluster Incl. Z67743:H.sapiens mRNA for CLC-7 chloride channel protein /cds=(0,2369) /gb=Z67743 /gi=1177439 /ug=Hs.80768 /len=2393	235.929	276.706
38149_at	KIAA0053 gene product	D29642	9938	Cluster Incl. D29642:Human mRNA for KIAA0053 gene, complete cds /cds=(193,2109) /gb=D29642 /gi=473934 /ug=Hs.1528 /len=2739	127.361	109
38157_at	dom-3 homolog Z (C. elegans)	AF059252	1797	Cluster Incl. AF059252:Homo sapiens clone 1 HLA class III protein Dom3z (DOM3Z) mRNA, complete cds /cds=(129,1319) /gb=AF059252 /gi=3372629 /ug=Hs.153299 /len=1386	102.073	109.422
38158_at	extra spindle poles like 1 (S. cerevisiae)	D79987	9700	Cluster Incl. D79987:Human mRNA for KIAA0165 gene, complete cds /cds=(1113,6500) /gb=D79987 /gi=1136391 /ug=Hs.153479 /len=6662	383.434	359.401
38241_at	butyrophilin, subfamily 3, member A3	U90548	10384	Cluster Incl. U90548:Human butyrophilin (BTF3) mRNA, complete cds /cds=(171,1925) /gb=U90548 /gi=2062697 /ug=Hs.167741 /len=2926	28.3942	32.8322
38269_at	protein kinase D2	AL050147	25865	Cluster Incl. AL050147:Homo sapiens mRNA; cDNA DKFZp586E0820 (from clone DKFZp586E0820) /cds=(0,1630) /gb=AL050147 /gi=4884153 /ug=Hs.91146 /len=1837	648.074	831.983
38290_at	regulator of G-protein signalling 14	AF037195	10636	Cluster Incl. AF037195:Homo sapiens regulator of G protein signaling RGS14 mRNA, complete cds /cds=(73,1398) /gb=AF037195 /gi=2708809 /ug=Hs.9347 /len=1531	92.5413	44.8559
38340_at	huntingtin interacting protein-1-related	AB014555	9026	Cluster Incl. AB014555:Homo sapiens mRNA for KIAA0655 protein, partial cds /cds=(0,3253) /gb=AB014555 /gi=3327123 /ug=Hs.96731 /len=4457	263.12	252.971
38398_at	MAP-kinase activating death domain	AB002356	8567	Cluster Incl. AB002356:Human mRNA for KIAA0358 gene, complete cds /cds=(187,4932) /gb=AB002356 /gi=2224656 /ug=Hs.82548 /len=5942	93.3619	119.564
38447_at	adrenergic, beta, receptor kinase 1	U08438	156	Cluster Incl. U08438:Human beta-adrenergic receptor kinase (ADRBK1) gene /cds=(40,2109) /gb=U08438 /gi=2182231 /ug=Hs.83636 /len=3550	468.034	488.955
38487_at	stabilin 1	D87433	23166	Cluster Incl. D87433:Human mRNA for KIAA0246 gene, partial cds /cds=(0,6639) /gb=D87433 /gi=1665760 /ug=Hs.84753 /len=6777	241.958	234.393
38521_at	CD22 antigen	X59350	933	Cluster Incl. X59350:H.sapiens mRNA for B cell membrane protein CD22 /cds=(56,2599) /gb=X59350 /gi=36090 /ug=Hs.171763 /len=3250	199.248	275.664
38671_at	KIAA0620 protein	AB014520	23129	Cluster Incl. AB014520:Homo sapiens mRNA for KIAA0620 protein, partial cds /cds=(0,5957) /gb=AB014520 /gi=3327053 /ug=Hs.105958 /len=6754	219.762	148.046
38691_s_at	surfactant, pulmonary-associated protein C	J03553	6440	Cluster Incl. J03553:Human pulmonary surfactant protein (SP5) mRNA, complete cds /cds=(146,739) /gb=J03553 /gi=338306 /ug=Hs.1074 /len=963	70.1035	89.1729
38703_at	aspartyl aminopeptidase	AF005050	23549	Cluster Incl. AF005050:Homo sapiens aspartyl aminopeptidase mRNA, complete cds /cds=(170,1588) /gb=AF005050 /gi=4101588 /ug=Hs.108117 /len=1694	426.158	415.117
38707_r_at	E2F transcription factor 4, p107/p130-binding	S75174	1874	Cluster Incl. S75174:E2F-4=transcription factor [human, Nalm6 and HeLa cells, mRNA, 1539 nt] /cds=(54,1304) /gb=S75174 /gi=802120 /ug=Hs.108371 /len=1539	438.346	475.895
38710_at	ubiquitin-specific protease otubain 1	AL096714	55611	Cluster Incl. AL096714:Homo sapiens mRNA; cDNA DKFZp564E242 (from clone DKFZp564E242) /cds=UNKNOWN /gb=AL096714 /gi=5419847 /ug=Hs.108504 /len=1904	414.73	370.864
38766_at	Snf2-related CBP activator protein	AB002307	10847	Cluster Incl. AB002307:Human mRNA for KIAA0309 gene, partial cds /cds=(0,5007) /gb=AB002307 /gi=2224558 /ug=Hs.87908 /len=6648	88.5178	96.1553
38892_at	KIAA0240 protein	D87077	23506	Cluster Incl. D87077:Human mRNA for KIAA0240 gene, partial cds /cds=(0,2953) /gb=D87077 /gi=1510154 /ug=Hs.196275 /len=6060	57.0717	45.8304
38918_at	SRY (sex determining region Y)-box 13	AF083105	9580	Cluster Incl. AF083105:Homo sapiens HMG box factor SOX-13 mRNA, complete cds /cds=(111,2783) /gb=AF083105 /gi=3982828 /ug=Hs.201671 /len=3583	32.9807	44.8785
38964_r_at	Wiskott-Aldrich syndrome (eczema-thrombocytopenia)	U12707	7454	Cluster Incl. U12707:Human Wiskott-Aldrich syndrome protein (WASP) mRNA, complete cds /cds=(34,1542) /gb=U12707 /gi=695150 /ug=Hs.2157 /len=1806	1860.76	1678.22
39248_at	aquaporin 3	N74607	360	Cluster Incl. N74607:za55a01.s1 Homo sapiens cDNA, 3' end /clone=IMAGE-296424 /clone_end=3' /gb=N74607 /gi=1231892 /ug=Hs.234642 /len=487	294.255	486.11
39249_at	aquaporin 3	AB001325	360	Cluster Incl. AB001325:Human AQP3 gene for aquaporine 3 (water channel), partail cds /cds=(60,938) /gb=AB001325 /gi=1854373 /ug=Hs.234642 /len=1442	193.599	309.373
39313_at	protein kinase, lysine deficient 1	AB002342	65125	Cluster Incl. AB002342:Human mRNA for KIAA0344 gene, complete cds /cds=(618,4358) /gb=AB002342 /gi=2280478 /ug=Hs.239895 /len=5787	13.5028	12.4327
39318_at	T-cell leukemia/lymphoma 1A	X82240	8115	Cluster Incl. X82240:H.sapiens mRNA for Tcell leukemia/lymphoma 1 /cds=(45,389) /gb=X82240 /gi=624960 /ug=Hs.2484 /len=1312	43.3474	67.5723
39402_at	interleukin 1, beta	M15330	3553	Cluster Incl. M15330:Human interleukin 1-beta (IL1B) mRNA, complete cds /cds=(86,895) /gb=M15330 /gi=186283 /ug=Hs.126256 /len=1497	113.932	117.105
39548_at	neuronal PAS domain protein 2	U77970	4862	Cluster Incl. U77970:Human neuronal PAS2 (NPAS2) mRNA, complete cds /cds=(286,2760) /gb=U77970 /gi=1840059 /ug=Hs.106705 /len=2880	51.3911	49.8858
39549_at	neuronal PAS domain protein 2	AI743090	4862	Cluster Incl. AI743090:wg87a11.x1 Homo sapiens cDNA, 3' end /clone=IMAGE-2372060 /clone_end=3' /gb=AI743090 /gi=5111378 /ug=Hs.106705 /len=547	3.61429	9.42611
39582_at	Homo sapiens mRNA; cDNA DKFZp586D1122 (from clone DKFZp586D1122)	AL050166		Cluster Incl. AL050166:Homo sapiens mRNA; cDNA DKFZp586D1122 (from clone DKFZp586D1122) /cds=UNKNOWN /gb=AL050166 /gi=4884381 /ug=Hs.26295 /len=2654	13.7142	34.9473
39650_s_at	KIAA0435 gene product	AB007895	9845	Cluster Incl. AB007895:Homo sapiens KIAA0435 mRNA, complete cds /cds=(1195,3528) /gb=AB007895 /gi=2662150 /ug=Hs.31438 /len=5347	26.8083	22.3827
396_f_at	erythropoietin receptor	X97671	2057	X97671 /FEATURE=cds /DEFINITION=HSERYTHR H.sapiens mRNA for erythropoietin receptor	416.49	433.584
39705_at	SIN3 homolog B, transcriptional regulator (yeast)	AB014600	23309	Cluster Incl. AB014600:Homo sapiens mRNA for KIAA0700 protein, partial cds /cds=(0,3393) /gb=AB014600 /gi=3327213 /ug=Hs.13999 /len=5020	48.8356	56.0795
39729_at	peroxiredoxin 2	L19185	7001	Cluster Incl. L19185:Human natural killer cell enhancing factor (NKEFB) mRNA, complete cds /cds=(124,720) /gb=L19185 /gi=440307 /ug=Hs.146354 /len=980	679.568	641.098
39763_at	Cluster Incl. M36803:Human hemopexin gene /cds=(28,1416) /gb=M36803 /gi=497766 /ug=Hs.1504 /len=1576	M36803		Cluster Incl. M36803:Human hemopexin gene /cds=(28,1416) /gb=M36803 /gi=497766 /ug=Hs.1504 /len=1576	83.3857	125.295
39817_s_at	putative c-Myc-responsive	AF040105	10591	Cluster Incl. AF040105:Homo sapiens RCL (Rcl) mRNA, complete cds /cds=(17,541) /gb=AF040105 /gi=2773296 /ug=Hs.109752 /len=644	442.363	450.783
39835_at	SET binding factor 1	U93181	6305	Cluster Incl. U93181:Homo sapiens nuclear dual-specificity phosphatase (SBF1) mRNA, partial cds /cds=(0,5095) /gb=U93181 /gi=3015537 /ug=Hs.112049 /len=5228	342.425	349.297
39854_r_at	transport-secretion protein 2.2	AF055000	57104	Cluster Incl. AF055000:Homo sapiens clone 24519 unknown mRNA, partial cds /cds=(0,1235) /gb=AF055000 /gi=3005716 /ug=Hs.118463 /len=1590	842.671	934.236
39891_at	Homo sapiens mRNA full length insert cDNA clone EUROIMAGE 26539.	AI246730		Cluster Incl. AI246730:qk40b01.x1 Homo sapiens cDNA, 3' end /clone=IMAGE-1871401 /clone_end=3' /gb=AI246730 /gi=3842127 /ug=Hs.126901 /len=770	42.8458	60.0942
39966_at	chondroitin sulfate proteoglycan 5 (neuroglycan C)	AF059274	10675	Cluster Incl. AF059274:Homo sapiens neuroglycan C mRNA, complete cds /cds=(6,1625) /gb=AF059274 /gi=3820499 /ug=Hs.45127 /len=1728	9.76884	4.36537
40016_g_at	KIAA0303 protein	AB002301	23227	Cluster Incl. AB002301:Human mRNA for KIAA0303 gene, partial cds /cds=(0,6415) /gb=AB002301 /gi=2224546 /ug=Hs.54985 /len=6629	21.1208	30.5002
40020_at	cadherin, EGF LAG seven-pass G-type receptor 3 (flamingo homolog, Drosophila)	AB011536	1951	Cluster Incl. AB011536:Homo sapiens mRNA for MEGF2, partial cds /cds=(0,4095) /gb=AB011536 /gi=3449297 /ug=Hs.55173 /len=5832	368.16	400.96
40093_at	Lutheran blood group (Auberger b antigen included)	X83425	4059	Cluster Incl. X83425:H.sapiens LU gene for Lutheran blood group glycoprotein /cds=(22,1908) /gb=X83425 /gi=603559 /ug=Hs.155048 /len=2402	25.0329	30.9416
40148_at	amyloid beta (A4) precursor protein-binding, family B, member 2 (Fe65-like)	U62325	323	Cluster Incl. U62325:Human FE65-like protein (hFE65L) mRNA, partial cds /cds=(0,2194) /gb=U62325 /gi=1657751 /ug=Hs.15740 /len=2896	34.4303	33.4094
40149_at	SH2-B homolog	AL049924	25970	Cluster Incl. AL049924:Homo sapiens mRNA; cDNA DKFZp547G1110 (from clone DKFZp547G1110) /cds=(0,1623) /gb=AL049924 /gi=4884170 /ug=Hs.15744 /len=2381	151.942	147.036
40189_at	SET translocation (myeloid leukemia-associated)	M93651	6418	Cluster Incl. M93651:Human set gene, complete cds /cds=(3,836) /gb=M93651 /gi=338038 /ug=Hs.145279 /len=2562	1261.81	1269.09
40225_at	cyclin G associated kinase	D88435	2580	Cluster Incl. D88435:Homo sapiens mRNA for HsGAK, complete cds /cds=(0,3935) /gb=D88435 /gi=2506079 /ug=Hs.153227 /len=4331	312.434	266.189
40255_at	DEAD/H (Asp-Glu-Ala-Asp/His) box polypeptide 28	AC004531	55794	Cluster Incl. AC004531:Homo sapiens Chromosome 16 BAC clone CIT987SK-A-67A1 /cds=(0,1622) /gb=AC004531 /gi=3337392 /ug=Hs.155049 /len=1623	170.221	178.235
40273_at	D site of albumin promoter (albumin D-box) binding protein	AA485440	1628	Cluster Incl. AA485440:zx90g03.s1 Homo sapiens cDNA, 3' end /clone=IMAGE-811060 /clone_end=3' /gb=AA485440 /gi=2214659 /ug=Hs.155402 /len=547	274.774	256.398
40284_at	forkhead box A2	AB028021	3170	Cluster Incl. AB028021:Homo sapiens HNF-3beta mRNA for hepatocyte nuclear factor-3 beta, complete cds /cds=(196,1569) /gb=AB028021 /gi=4958949 /ug=Hs.155651 /len=1944	43.2569	39.9881
40359_at	chromosome 11 open reading frame 13	M91083	8045	Cluster Incl. M91083:Human DNA-binding protein (HRC1) mRNA, complete cds /cds=UNKNOWN /gb=M91083 /gi=184389 /ug=Hs.72925 /len=1539	188.933	200.517
40420_at	serine/threonine kinase 10	AB015718	6793	Cluster Incl. AB015718:Homo sapiens lok mRNA for protein kinase, complete cds /cds=(50,2956) /gb=AB015718 /gi=4001687 /ug=Hs.16134 /len=4221	215.296	186.295
40446_at	PHD finger protein 1	AL021366	5252	Cluster Incl. AL021366:cICK0721Q.4.1 (PHD finger protein 2) (isoform 2) /cds=(215,1918) /gb=AL021366 /gi=3169115 /ug=Hs.166204 /len=2260	181.998	171.424
40465_at	prp28, U5 snRNP 100 kd protein	AF026402	9416	Cluster Incl. AF026402:Homo sapiens U5 snRNP 100 kD protein mRNA, complete cds /cds=(39,2501) /gb=AF026402 /gi=2655201 /ug=Hs.168103 /len=3215	171.413	189.992
40472_at	PlSC domain containing hypothetical protein	AF007155	254531	Cluster Incl. AF007155:Homo sapiens clone 23763 unknown mRNA, partial cds /cds=(0,314) /gb=AF007155 /gi=2852635 /ug=Hs.168694 /len=1369	50.2394	53.364
40489_at	dentatorubral-pallidoluysian atrophy (atrophin-1)	D31840	1822	Cluster Incl. D31840:Human DRPLA mRNA for ORF, complete cds /cds=(238,3795) /gb=D31840 /gi=862329 /ug=Hs.169488 /len=4279	81.2084	93.6877
40524_at	protein tyrosine phosphatase, non-receptor type 21	X79510	11099	Cluster Incl. X79510:H.sapiens mRNA for protein-tyrosine-phosphatase D1 /cds=(332,3856) /gb=X79510 /gi=532055 /ug=Hs.155693 /len=4080	16.6627	27.2319
40560_at	T-box 2	U28049	6909	Cluster Incl. U28049:Human TBX2 (TXB2) mRNA, complete cds /cds=(47,2155) /gb=U28049 /gi=924927 /ug=Hs.168357 /len=2279	102.692	130.156
40562_at	guanine nucleotide binding protein (G protein), alpha 11 (Gq class)	M69013	2767	Cluster Incl. M69013:Human guanine nucleotide-binding regulatory protein (G-y-alpha) mRNA, complete cds /cds=(186,1265) /gb=M69013 /gi=183690 /ug=Hs.1686 /len=1540	57.2358	72.0705
40569_at	zinc finger protein 42 (myeloid-specific retinoic acid- responsive)	M58297	7593	Cluster Incl. M58297:Human zinc finger protein 42 (MZF-1) mRNA, complete cds /cds=(1090,2547) /gb=M58297 /gi=189043 /ug=Hs.169832 /len=2678	55.253	52.5798
40612_at	KIAA1117 protein	AB029040	23033	Cluster Incl. AB029040:Homo sapiens mRNA for KIAA1117 protein, partial cds /cds=(0,4135) /gb=AB029040 /gi=5689570 /ug=Hs.173637 /len=4440	28.6634	11.0691
40640_at	hypothetical protein 384D8_6	U62317	29781	Cluster Incl. U62317:Chromosome 22q13 BAC Clone CIT987SK-384D8 complete sequence /cds=(0,1601) /gb=U62317 /gi=1399959 /ug=Hs.180903 /len=2223	53.6214	50.5263
40665_at	flavin containing monooxygenase 3	M83772	2328	Cluster Incl. M83772:Human flavin-containing monooxygenase form II (FMO2) mRNA, complete cds /cds=(136,1737) /gb=M83772 /gi=188630 /ug=Hs.80876 /len=2106	6.41171	1.98061
40687_at	gap junction protein, alpha 4, 37kDa (connexin 37)	M96789	2701	Cluster Incl. M96789:Homo sapiens connexin 37 (GJA4) mRNA, complete cds /cds=(64,1065) /gb=M96789 /gi=183222 /ug=Hs.83468 /len=1591	42.9798	42.7691
40829_at	KIAA1037 protein	AB028960	23038	Cluster Incl. AB028960:Homo sapiens mRNA for KIAA1037 protein, partial cds /cds=(0,1467) /gb=AB028960 /gi=5689410 /ug=Hs.172825 /len=5091	215.414	168.002
40837_at	transducin-like enhancer of split 2 (E(sp1) homolog, Drosophila)	M99436	7089	Cluster Incl. M99436:Human transducin-like enhancer protein (TLE2) mRNA, complete cds /cds=(25,2256) /gb=M99436 /gi=307511 /ug=Hs.173063 /len=2271	131.895	150.612
40850_at	FK506 binding protein 8, 38kDa	L37033	23770	Cluster Incl. L37033:Human FK-506 binding protein homologue (FKBP38) mRNA, complete cds /cds=(140,1207) /gb=L37033 /gi=965469 /ug=Hs.173464 /len=1613	414.316	346.909
41037_at	TEA domain family member 4	U63824	7004	Cluster Incl. U63824:Human transcription factor RTEF-1 (RTEF1) mRNA, complete cds /cds=(163,1467) /gb=U63824 /gi=1561727 /ug=Hs.94865 /len=1670	184.446	220.505
41047_at	chromosome 9 open reading frame 16	AI885170	79095	Cluster Incl. AI885170:wl90e10.x1 Homo sapiens cDNA, 3' end /clone=IMAGE-2432202 /clone_end=3' /gb=AI885170 /gi=5590334 /ug=Hs.95867 /len=564	348.928	344.864
41113_at	KIAA0557 protein	AI871396	26048	Cluster Incl. AI871396:wl81f07.x1 Homo sapiens cDNA, 3' end /clone=IMAGE-2431333 /clone_end=3' /gb=AI871396 /gi=5545445 /ug=Hs.101414 /len=521	189.804	144.407
41160_at	methyl-CpG binding domain protein 3	AC005943	53615	Cluster Incl. AC005943:Homo sapiens chromosome 19, cosmid R30538 /cds=(22,897) /gb=AC005943 /gi=3850563 /ug=Hs.178728 /len=2559	315.716	336.913
41220_at	MLL septin-like fusion	AB023208	10801	Cluster Incl. AB023208:Homo sapiens mRNA for KIAA0991 protein, complete cds /cds=(732,2000) /gb=AB023208 /gi=4589625 /ug=Hs.181002 /len=3938	284.396	261.022
41329_at	ezrin-binding partner PACE-1	AI458463	57147	Cluster Incl. AI458463:tj99b02.x1 Homo sapiens cDNA, 3' end /clone=IMAGE-2149611 /clone_end=3' /gb=AI458463 /gi=4311042 /ug=Hs.24243 /len=594	74.8815	62.8705
41386_i_at	KIAA0346 protein	AB002344	23135	Cluster Incl. AB002344:Human mRNA for KIAA0346 gene, partial cds /cds=(0,4852) /gb=AB002344 /gi=2280479 /ug=Hs.103915 /len=6121	112.297	99.6287
41387_r_at	KIAA0346 protein	AB002344	23135	Cluster Incl. AB002344:Human mRNA for KIAA0346 gene, partial cds /cds=(0,4852) /gb=AB002344 /gi=2280479 /ug=Hs.103915 /len=6121	62.0784	86.5269
41397_at	hypothetical protein LOC55565	AF070588	55565	Cluster Incl. AF070588:Homo sapiens clone 24554 unknown mRNA /cds=(376,1488) /gb=AF070588 /gi=3387961 /ug=Hs.104788 /len=1821	68.2766	70.6666
41469_at	protease inhibitor 3, skin-derived (SKALP)	L10343	5266	Cluster Incl. L10343:Huma elafin gene, complete cds /cds=(516,869) /gb=L10343 /gi=190337 /ug=Hs.112341 /len=871	45.2506	35.4277
41512_at	BRCA1 associated protein	AL042733	8315	Cluster Incl. AL042733:DKFZp434B2222_s1 Homo sapiens cDNA, 3' end /clone=DKFZp434B2222 /clone_end=3' /gb=AL042733 /gi=5422182 /ug=Hs.30982 /len=782	36.3443	26.3924
41553_at	chromosome 8 open reading frame 1	AI738702	734	Cluster Incl. AI738702:wi22b11.x1 Homo sapiens cDNA, 3' end /clone=IMAGE-2390973 /clone_end=3' /gb=AI738702 /gi=5100683 /ug=Hs.40539 /len=650	64.9051	57.4335
41577_at	protein phosphatase 1, regulatory (inhibitor) subunit 16B	AB020630	26051	Cluster Incl. AB020630:Homo sapiens mRNA for KIAA0823 protein, partial cds /cds=(0,1239) /gb=AB020630 /gi=4240131 /ug=Hs.45719 /len=5597	152.019	108.08
41644_at	KIAA0790 protein	AB018333	23328	Cluster Incl. AB018333:Homo sapiens mRNA for KIAA0790 protein, partial cds /cds=(0,3961) /gb=AB018333 /gi=3882300 /ug=Hs.12002 /len=4469	118.283	129.625
41657_at	serine/threonine kinase 11 (Peutz-Jeghers syndrome)	AF035625	6794	Cluster Incl. AF035625:Homo sapiens serine threonine kinase 11 (STK11) mRNA, complete cds /cds=(338,1639) /gb=AF035625 /gi=2754826 /ug=Hs.122755 /len=2158	122.253	130.095
41660_at	cadherin, EGF LAG seven-pass G-type receptor 1 (flamingo homolog, Drosophila)	AL031588	9620	Cluster Incl. AL031588:dJ1163J1.1 (ortholog of mouse transmembrane receptor Celsr1 (KIAA0279 LIKE EGF-like domain containing protein similar to rat MEG /cds=(0,4433) /gb=AL031588 /gi=4007108 /ug=Hs.123043 /len=6438	10.2081	5.62025
41856_at	Homo sapiens mRNA; cDNA DKFZp586D0918 (from clone DKFZp586D0918)	AL049370		Cluster Incl. AL049370:Homo sapiens mRNA; cDNA DKFZp586D0918 (from clone DKFZp586D0918) /cds=UNKNOWN /gb=AL049370 /gi=4500162 /ug=Hs.13350 /len=2705	123.415	136.569
41858_at	FGF receptor activating protein 1	AL049261	27315	Cluster Incl. AL049261:Homo sapiens mRNA; cDNA DKFZp564E053 (from clone DKFZp564E053) /cds=UNKNOWN /gb=AL049261 /gi=4500009 /ug=Hs.133968 /len=2997	138.996	161.235
564_at	guanine nucleotide binding protein (G protein), alpha 11 (Gq class)	M69013	2767	M69013 /FEATURE= /DEFINITION=HUMGTPBRPA Human guanine nucleotide-binding regulatory protein (G-y-alpha) mRNA, complete cds	58.5798	80.5309
632_at	glycogen synthase kinase 3 alpha	L40027	2931	L40027 /FEATURE=mRNA /DEFINITION=HUMGLYSYN Homo sapiens glycogen synthase kinase 3 mRNA, complete cds	295.075	272.3
635_s_at	protein phosphatase 2, regulatory subunit B (B56), beta isoform	L42374	5526	L42374 /FEATURE=mRNA /DEFINITION=HUMPP2ABA Homo sapiens protein phosphatase 2A B56-beta (PP2A) mRNA, complete cds	48.4345	31.597
823_at	chemokine (C-X3-C motif) ligand 1	U84487	6376	U84487 /FEATURE= /DEFINITION=HSU84487 Human CX3C chemokine precursor, mRNA, alternatively spliced, complete cds	19.7225	24.0129
42361_g_at	chromosome 6 open reading frame 18	AI588986	54535	Cluster Incl. AI588986:tk15g03.x1 Homo sapiens cDNA, 3' end /clone=IMAGE-2151124 /clone_end=3' /gb=AI588986 /gi=4598034 /ug=Hs.236209 /len=499	14.68	23.8957
43427_at	hypothetical protein LOC283445	AI970898	283445	Cluster Incl. AI970898:wr21c03.x1 Homo sapiens cDNA, 3' end /clone=IMAGE-2488324 /clone_end=3' /gb=AI970898 /gi=5767724 /ug=Hs.234898 /len=382	23.988	25.7719
43511_s_at	Homo sapiens mRNA; cDNA DKFZp762M127 (from clone DKFZp762M127)	AI201594		Cluster Incl. AI201594:qc02h12.x1 Homo sapiens cDNA, 3' end /clone=IMAGE-1708487 /clone_end=3' /gb=AI201594 /gi=3754200 /ug=Hs.239333 /len=591	52.4836	64.0235
43544_at	thyroid hormone receptor-associated protein, 95-kD subunit	AA314406	10025	Cluster Incl. AA314406:EST186313 Homo sapiens cDNA, 5' end /clone=ATCC-111061 /clone_end=5' /gb=AA314406 /gi=1966806 /ug=Hs.24441 /len=541	120.641	99.6857
43934_at	chromosome 11 hypothetical protein ORF4	AA479495	56834	Cluster Incl. AA479495:zv21d09.r1 Homo sapiens cDNA, 5' end /clone=IMAGE-754289 /clone_end=5' /gb=AA479495 /gi=2208051 /ug=Hs.25274 /len=534	386.812	415.162
43977_at	hypothetical protein FLJ20422	AI660497	54929	Cluster Incl. AI660497:we67h06.x1 Homo sapiens cDNA, 3' end /clone=IMAGE-2346203 /clone_end=3' /gb=AI660497 /gi=4764067 /ug=Hs.26570 /len=792	237.98	306.989
44040_at	KIAA1940 protein	AA524093	150726	Cluster Incl. AA524093:ng33f04.s1 Homo sapiens cDNA, 3' end /clone=IMAGE-936607 /clone_end=3' /gb=AA524093 /gi=2265021 /ug=Hs.23158 /len=718	136.396	146.853
44065_at	hypothetical protein FLJ14827	AI937468	84934	Cluster Incl. AI937468:wp77e05.x1 Homo sapiens cDNA, 3' end /clone=IMAGE-2467808 /clone_end=3' /gb=AI937468 /gi=5676338 /ug=Hs.235849 /len=516	118.713	100.809
44111_at	vacuolar protein sorting 33B (yeast)	AI672363	26276	Cluster Incl. AI672363:ty64c09.x1 Homo sapiens cDNA, 3' end /clone=IMAGE-2283856 /clone_end=3' /gb=AI672363 /gi=4852094 /ug=Hs.26510 /len=787	71.2085	59.7874
44120_at	hypothetical protein MGC20727	AI879381	90956	Cluster Incl. AI879381:au50b03.x1 Homo sapiens cDNA /clone=IMAGE /gb=AI879381 /gi=5553430 /ug=Hs.27262 /len=586	148.137	161.474
44146_at	glucocorticoid modulatory element binding protein 2	AA045183	26205	Cluster Incl. AA045183:zk66b08.s1 Homo sapiens cDNA, 3' end /clone=IMAGE-487767 /clone_end=3' /gb=AA045183 /gi=1523385 /ug=Hs.28906 /len=548	317.447	262.177
44563_at	hypothetical protein FLJ10385	AI858000	55135	Cluster Incl. AI858000:wj69b05.x1 Homo sapiens cDNA, 3' end /clone=IMAGE-2408049 /clone_end=3' /gb=AI858000 /gi=5511616 /ug=Hs.30922 /len=715	345.593	331.141
44617_at	hypothetical protein FLJ13491	AI431902	79676	Cluster Incl. AI431902:ti26e07.x1 Homo sapiens cDNA, 3' end /clone=IMAGE-2131620 /clone_end=3' /gb=AI431902 /gi=4306432 /ug=Hs.33533 /len=566	256.029	351.124
44654_at	hypothetical protein BC002494	AI669655	92579	Cluster Incl. AI669655:wc12a05.x1 Homo sapiens cDNA, 3' end /clone=IMAGE-2314928 /clone_end=3' /gb=AI669655 /gi=4834429 /ug=Hs.30251 /len=649	320.438	249.927
44669_at	Homo sapiens, clone IMAGE:3626627, mRNA	N31716		Cluster Incl. N31716:yy15c12.s1 Homo sapiens cDNA, 3' end /clone=IMAGE-271318 /clone_end=3' /gb=N31716 /gi=1152115 /ug=Hs.31754 /len=624	121.842	103.308
44673_at	sialoadhesin	N53555	6614	Cluster Incl. N53555:yv43e09.s1 Homo sapiens cDNA, 3' end /clone=IMAGE-245512 /clone_end=3' /gb=N53555 /gi=1194721 /ug=Hs.31869 /len=680	231.71	279.519
44696_at	hypothetical protein FLJ10743	AA915989	54662	Cluster Incl. AA915989:oh86f07.s1 Homo sapiens cDNA, 3' end /clone=IMAGE-1473925 /clone_end=3' /gb=AA915989 /gi=3055381 /ug=Hs.3376 /len=528	161.227	153.169
44702_at	hypothetical protein FLJ13511	R77097	85360	Cluster Incl. R77097:yi64h07.r1 Homo sapiens cDNA, 5' end /clone=IMAGE-144061 /clone_end=5' /gb=R77097 /gi=851729 /ug=Hs.9291 /len=514	161.472	159.856
44783_s_at	hairy/enhancer-of-split related with YRPW motif 1	R61374	23462	Cluster Incl. R61374:yh15e02.s1 Homo sapiens cDNA, 3' end /clone=IMAGE-37665 /clone_end=3' /gb=R61374 /gi=832069 /ug=Hs.234434 /len=434	49.2785	36.789
44790_s_at	chromosome 13 open reading frame 18	AI129310	80183	Cluster Incl. AI129310:qc48a05.x1 Homo sapiens cDNA, 3' end /clone=IMAGE-1712816 /clone_end=3' /gb=AI129310 /gi=3597824 /ug=Hs.234923 /len=811	66.7487	71.1196
44822_s_at	Homo sapiens, KIAA1193 protein, clone MGC:40194 IMAGE:5201526, mRNA, complete cds	AW003889		Cluster Incl. AW003889:ws61f12.x1 Homo sapiens cDNA, 3' end /clone=IMAGE-2501711 /clone_end=3' /gb=AW003889 /gi=5850805 /ug=Hs.236430 /len=478	68.4759	78.2749
45288_at	lipase protein	AA209239	57406	Cluster Incl. AA209239:zq85h01.r1 Homo sapiens cDNA, 5' end /clone=IMAGE-648433 /clone_end=5' /gb=AA209239 /gi=1807254 /ug=Hs.20220 /len=762	24.7914	35.6874
45297_at	hypothetical protein MGC45806	AI417917	115273	Cluster Incl. AI417917:tg55d04.x1 Homo sapiens cDNA, 3' end /clone=IMAGE-2112679 /clone_end=3' /gb=AI417917 /gi=4261421 /ug=Hs.20733 /len=662	83.7135	56.7299
45526_g_at	hypothetical protein FLJ14154	AI246641	79903	Cluster Incl. AI246641:qn65h10.x1 Homo sapiens cDNA, 3' end /clone=IMAGE-1903171 /clone_end=3' /gb=AI246641 /gi=3842038 /ug=Hs.235980 /len=451	421.113	443.046
45572_s_at	golgi associated, gamma adaptin ear containing, ARF binding protein 1	AW009695	26088	Cluster Incl. AW009695:ws86b07.x1 Homo sapiens cDNA, 3' end /clone=IMAGE-2504821 /clone_end=3' /gb=AW009695 /gi=5858473 /ug=Hs.238296 /len=491	486.835	546.203
45633_at	hypothetical protein FLJ13912	AI421812	64785	Cluster Incl. AI421812:tf55a07.x1 Homo sapiens cDNA, 3' end /clone=IMAGE-2103156 /clone_end=3' /gb=AI421812 /gi=4267743 /ug=Hs.47125 /len=556	110.194	120.776
45653_at	polymerase delta-interacting protein 1	AW026481	253980	Cluster Incl. AW026481:wv14a04.x1 Homo sapiens cDNA, 3' end /clone=IMAGE-990913 /clone_end=3' /gb=AW026481 /gi=5880011 /ug=Hs.48396 /len=496	25.4472	43.4814
45687_at	hypothetical protein MGC3121	AA161130	78994	Cluster Incl. AA161130:zo59b05.s1 Homo sapiens cDNA, 3' end /clone=IMAGE-591153 /clone_end=3' /gb=AA161130 /gi=1735440 /ug=Hs.50344 /len=604	292.572	315.394
45714_at	HCF-1 beta-propeller interacting protein	AA436930	54985	Cluster Incl. AA436930:zv72b02.r1 Homo sapiens cDNA, 5' end /clone=IMAGE-759147 /clone_end=5' /gb=AA436930 /gi=2141844 /ug=Hs.239759 /len=586	120.895	106.494
45749_at	hypothetical protein FLJ13725	AA400206	79567	Cluster Incl. AA400206:zu69a02.r1 Homo sapiens cDNA, 5' end /clone=IMAGE-743210 /clone_end=5' /gb=AA400206 /gi=2054077 /ug=Hs.3074 /len=579	211	179.187
45828_at	hypothetical protein FLJ10241	AI768100	55101	Cluster Incl. AI768100:wg81b02.x1 Homo sapiens cDNA, 3' end /clone=IMAGE-2371467 /clone_end=3' /gb=AI768100 /gi=5234609 /ug=Hs.6045 /len=573	228.829	209.654
46142_at	hypothetical protein FLJ12681	AI003763	64788	Cluster Incl. AI003763:ou91e02.x1 Homo sapiens cDNA, 3' end /clone=IMAGE-1635194 /clone_end=3' /gb=AI003763 /gi=3213273 /ug=Hs.58362 /len=594	41.7705	31.8915
46167_at	tetratricopeptide repeat domain 4	W22690	7268	Cluster Incl. W22690:71G4 Homo sapiens cDNA /clone=(not-directional) /gb=W22690 /gi=1299523 /ug=Hs.5990 /len=678	108.907	96.2204
46256_at	SPRY domain-containing SOCS box protein SSB-3	AA522670	90864	Cluster Incl. AA522670:ni39a05.s1 Homo sapiens cDNA, 3' end /clone=IMAGE-979184 /clone_end=3' /gb=AA522670 /gi=2263382 /ug=Hs.7247 /len=684	234.556	287.576
46270_at	ubiquitin associated protein 1	AL039447	51271	Cluster Incl. AL039447:DKFZp434N1010_s1 Homo sapiens cDNA, 3' end /clone=DKFZp434N1010 /clone_end=3' /gb=AL039447 /gi=5408497 /ug=Hs.75425 /len=841	111.546	73.9008
46323_at	Ca2+-dependent endoplasmic reticulum nucleoside diphosphatase	AL120741	124583	Cluster Incl. AL120741:DKFZp762K231_r1 Homo sapiens cDNA, 5' end /clone=DKFZp762K231 /clone_end=5' /gb=AL120741 /gi=5926641 /ug=Hs.8859 /len=707	106.404	95.9168
46665_at	sema domain, immunoglobulin domain (Ig), transmembrane domain (TM) and short cytoplasmic domain, (semaphorin) 4C	AI949392	54910	Cluster Incl. AI949392:wq11a04.x1 Homo sapiens cDNA, 3' end /clone=IMAGE-2470926 /clone_end=3' /gb=AI949392 /gi=5741790 /ug=Hs.7188 /len=596	34.2276	51.8023
46947_at	hypothetical protein FLJ10613	T87245	54552	Cluster Incl. T87245:yd91b02.r1 Homo sapiens cDNA, 5' end /clone=IMAGE-115563 /clone_end=5' /gb=T87245 /gi=715597 /ug=Hs.16336 /len=412	121.547	82.1932
47069_at	Rho GTPase activating protein 8	AA533284	23779	Cluster Incl. AA533284:nj66e12.s1 Homo sapiens cDNA /clone=IMAGE-997486 /gb=AA533284 /gi=2277380 /ug=Hs.79601 /len=613	66.6548	58.3738
47083_at	hypothetical protein MGC2718	AI280108	79034	Cluster Incl. AI280108:qh85g01.x1 Homo sapiens cDNA, 3' end /clone=IMAGE-1853808 /clone_end=3' /gb=AI280108 /gi=3918341 /ug=Hs.81057 /len=504	136.376	124.373
47105_at	hypothetical protein FLJ20399	AA886893	54920	Cluster Incl. AA886893:oj26h05.s1 Homo sapiens cDNA, 3' end /clone=IMAGE-1493337 /clone_end=3' /gb=AA886893 /gi=3002001 /ug=Hs.8575 /len=479	90.5931	101.639
47530_at	Nef associated protein 1	AA748492	51531	Cluster Incl. AA748492:ny01g12.s1 Homo sapiens cDNA /clone=IMAGE-1270534 /gb=AA748492 /gi=2788450 /ug=Hs.9196 /len=439	114.306	119.663
47550_at	leucine zipper, putative tumor suppressor 1	N21184	11178	Cluster Incl. N21184:yx41a10.s1 Homo sapiens cDNA, 3' end /clone=IMAGE-264282 /clone_end=3' /gb=N21184 /gi=1126354 /ug=Hs.93605 /len=619	15.9482	24.2282
47553_at	DKFZP434N014 protein	AA813332	25861	Cluster Incl. AA813332:ai81a12.s1 Homo sapiens cDNA, 3' end /clone=1377214 /clone_end=3' /gb=AA813332 /gi=2883317 /ug=Hs.93836 /len=536	119.215	117.821
47560_at	hypothetical protein FLJ11939	AI525402	79732	Cluster Incl. AI525402:PT1.1_07_C06.r Homo sapiens cDNA, 5' end /clone_end=5' /gb=AI525402 /gi=4439537 /ug=Hs.94229 /len=653	63.7063	60.2024
47571_at	zinc finger protein 236	AA004757	7776	Cluster Incl. AA004757:zh96g05.s1 Homo sapiens cDNA, 3' end /clone=IMAGE-429176 /clone_end=3' /gb=AA004757 /gi=1448325 /ug=Hs.95026 /len=447	100.147	106.227
47608_at	tight junction protein 4 (peripheral)	AI697401	93643	Cluster Incl. AI697401:tq18h09.x1 Homo sapiens cDNA, 3' end /clone=IMAGE-2209217 /clone_end=3' /gb=AI697401 /gi=4985301 /ug=Hs.9741 /len=639	167.768	197.237
47773_at	KIAA1332 protein	AA836114	54455	Cluster Incl. AA836114:od15c12.s1 Homo sapiens cDNA /clone=IMAGE-1368022 /gb=AA836114 /gi=2910433 /ug=Hs.62767 /len=554	39.2999	48.1129
48030_i_at	chromosome 5 open reading frame 4	H93077	10826	Cluster Incl. H93077:yv05a04.s1 Homo sapiens cDNA, 3' end /clone=IMAGE-241806 /clone_end=3' /gb=H93077 /gi=1099405 /ug=Hs.10235 /len=604	375.102	409.221
48031_r_at	chromosome 5 open reading frame 4	H93077	10826	Cluster Incl. H93077:yv05a04.s1 Homo sapiens cDNA, 3' end /clone=IMAGE-241806 /clone_end=3' /gb=H93077 /gi=1099405 /ug=Hs.10235 /len=604	31.1746	40.8045
48106_at	hypothetical protein FLJ20489	H14241	55652	Cluster Incl. H14241:ym63e09.r1 Homo sapiens cDNA, 5' end /clone=IMAGE-163624 /clone_end=5' /gb=H14241 /gi=879061 /ug=Hs.109297 /len=552	106.755	83.1691
48117_at	hypothetical protein BC011981	AA160496	112869	Cluster Incl. AA160496:zo73a03.s1 Homo sapiens cDNA, 3' end /clone=IMAGE-592492 /clone_end=3' /gb=AA160496 /gi=1735863 /ug=Hs.110407 /len=542	125.828	130.707
48531_at	TNFAIP3 interacting protein 2	AA522816	79155	Cluster Incl. AA522816:ni40e12.s1 Homo sapiens cDNA, 3' end /clone=IMAGE-979342 /clone_end=3' /gb=AA522816 /gi=2263528 /ug=Hs.173789 /len=564	129.297	106.647
48580_at	CpG binding protein	U55777	30827	Cluster Incl. U55777:HSU55777 Homo sapiens cDNA /clone=37698 /gb=U55777 /gi=1354513 /ug=Hs.180933 /len=1593	801.011	732.229
49111_at	Homo sapiens mRNA; cDNA DKFZp762M127 (from clone DKFZp762M127)	N80935		Cluster Incl. N80935:zb07g06.s1 Homo sapiens cDNA, 3' end /clone=IMAGE-301402 /clone_end=3' /gb=N80935 /gi=1243636 /ug=Hs.22483 /len=527	90.0104	95.3381
49306_at	AD037 protein	AI890191	83937	Cluster Incl. AI890191:wm79f05.x1 Homo sapiens cDNA, 3' end /clone=IMAGE-2442177 /clone_end=3' /gb=AI890191 /gi=5595355 /ug=Hs.239937 /len=674	291.501	235.825
49327_at	sirtuin (silent mating type information regulation 2 homolog) 3 (S. cerevisiae)	AI492888	23410	Cluster Incl. AI492888:th78c09.x1 Homo sapiens cDNA, 3' end /clone=IMAGE-2124784 /clone_end=3' /gb=AI492888 /gi=4393891 /ug=Hs.19306 /len=596	276.596	299.698
49452_at	hypothetical protein LOC283445	AI057637	283445	Cluster Incl. AI057637:oy31h06.x1 Homo sapiens cDNA, 3' end /clone=IMAGE-1667483 /clone_end=3' /gb=AI057637 /gi=3331503 /ug=Hs.21305 /len=599	31.8166	41.2437
49485_at	PR domain containing 4	W22625	11108	Cluster Incl. W22625:71E5 Homo sapiens cDNA /clone=(not-directional) /gb=W22625 /gi=1299507 /ug=Hs.21807 /len=632	62.8069	59.1372
49878_at	peroxisomal biogenesis factor 16	AA523441	9409	Cluster Incl. AA523441:ng30d08.s1 Homo sapiens cDNA, 3' end /clone=IMAGE-936303 /clone_end=3' /gb=AA523441 /gi=2264153 /ug=Hs.100915 /len=594	400.076	427.37
50221_at	transcription factor EB	AI524138	7942	Cluster Incl. AI524138:th09f03.x1 Homo sapiens cDNA, 3' end /clone=IMAGE-2117789 /clone_end=3' /gb=AI524138 /gi=4438273 /ug=Hs.23391 /len=834	70.5027	47.8451
50277_at	golgi associated, gamma adaptin ear containing, ARF binding protein 1	AW001443	26088	Cluster Incl. AW001443:wu31e12.x1 Homo sapiens cDNA, 3' end /clone=IMAGE-990785 /clone_end=3' /gb=AW001443 /gi=5848359 /ug=Hs.239110 /len=490	498.024	522.821
50314_i_at	chromosome 20 open reading frame 27	AI761506	54976	Cluster Incl. AI761506:wi61b11.x1 Homo sapiens cDNA, 3' end /clone=IMAGE-2394717 /clone_end=3' /gb=AI761506 /gi=5177173 /ug=Hs.239692 /len=544	484.278	430.264
50374_at	Homo sapiens clone CDABP0028 mRNA sequence	AA150503		Cluster Incl. AA150503:zl08g04.s1 Homo sapiens cDNA, 3' end /clone=IMAGE-491766 /clone_end=3' /gb=AA150503 /gi=1722017 /ug=Hs.24435 /len=631	145.551	133.545
50376_at	endothelial zinc finger protein 2	AI278629	55311	Cluster Incl. AI278629:qm47b10.x1 Homo sapiens cDNA, 3' end /clone=IMAGE-1891867 /clone_end=3' /gb=AI278629 /gi=3916863 /ug=Hs.24545 /len=540	407.289	400.218
50400_at	hypothetical protein DKFZp434J245	AI743990	196743	Cluster Incl. AI743990:wc32d07.x1 Homo sapiens cDNA, 3' end /clone=IMAGE-2316877 /clone_end=3' /gb=AI743990 /gi=5112278 /ug=Hs.24859 /len=583	47.4667	96.6842
50965_at	RAB26, member RAS oncogene family	AI690165	25837	Cluster Incl. AI690165:tx27h06.x1 Homo sapiens cDNA, 3' end /clone=IMAGE-2270843 /clone_end=3' /gb=AI690165 /gi=4901459 /ug=Hs.3797 /len=494	62.1062	64.1206
51146_at	Homo sapiens cDNA FLJ39734 fis, clone SMINT2016146.	AA203365		Cluster Incl. AA203365:zx56a06.r1 Homo sapiens cDNA, 5' end /clone=IMAGE-446482 /clone_end=5' /gb=AA203365 /gi=1799134 /ug=Hs.26994 /len=847	6.51449	3.24259
51158_at	Homo sapiens, clone IMAGE:4816940, mRNA	AI801973		Cluster Incl. AI801973:tx29d05.x1 Homo sapiens cDNA, 3' end /clone=IMAGE-2270985 /clone_end=3' /gb=AI801973 /gi=5367445 /ug=Hs.27373 /len=532	182.785	153.941
51176_at	cofactor required for Sp1 transcriptional activation, subunit 8, 34kDa	AA131335	9442	Cluster Incl. AA131335:zo08f01.s1 Homo sapiens cDNA, 3' end /clone=IMAGE-567097 /clone_end=3' /gb=AA131335 /gi=1692833 /ug=Hs.28166 /len=552	351.603	407.786
51192_at	slingshot 3	AA134926	54961	Cluster Incl. AA134926:zo23d02.s1 Homo sapiens cDNA, 3' end /clone=IMAGE-587715 /clone_end=3' /gb=AA134926 /gi=1696027 /ug=Hs.29173 /len=535	54.2067	75.4798
51200_at	hypothetical protein FLJ20850	AI744084	55049	Cluster Incl. AI744084:wc36b05.x1 Homo sapiens cDNA, 3' end /clone=IMAGE-2317233 /clone_end=3' /gb=AI744084 /gi=5112372 /ug=Hs.30783 /len=524	263.453	255.012
51226_at	Homo sapiens, Similar to RIKEN cDNA 3000004N20 gene, clone MGC:33837 IMAGE:5288230, mRNA, complete cds	N53536		Cluster Incl. N53536:yz26h01.s1 Homo sapiens cDNA, 3' end /clone=IMAGE-284209 /clone_end=3' /gb=N53536 /gi=1194702 /ug=Hs.33540 /len=543	29.7896	36.5456
51228_at	Homo sapiens, Similar to RIKEN cDNA 3000004N20 gene, clone MGC:33837 IMAGE:5288230, mRNA, complete cds	N36928		Cluster Incl. N36928:yy38e06.s1 Homo sapiens cDNA, 3' end /clone=IMAGE-273538 /clone_end=3' /gb=N36928 /gi=1158070 /ug=Hs.33540 /len=582	92.1003	87.1282
52005_at	likely ortholog of mouse widely-interspaced zinc finger motifs	AA422049	58525	Cluster Incl. AA422049:zv28g05.s1 Homo sapiens cDNA, 3' end /clone=IMAGE-755000 /clone_end=3' /gb=AA422049 /gi=2100865 /ug=Hs.40780 /len=668	178.229	185.626
52078_at	hypothetical protein DKFZp564D0478	AI828080	84065	Cluster Incl. AI828080:wk31e09.x1 Homo sapiens cDNA, 3' end /clone=IMAGE-2413960 /clone_end=3' /gb=AI828080 /gi=5448751 /ug=Hs.4293 /len=544	262.39	253.553
52159_at	HEMK homolog 7kb	W93807	51409	Cluster Incl. W93807:zd97g03.s1 Homo sapiens cDNA, 3' end /clone=IMAGE-357460 /clone_end=3' /gb=W93807 /gi=1422999 /ug=Hs.46907 /len=607	131.915	138.751
52164_at	chromosome 11 open reading frame 24	AA065185	53838	Cluster Incl. AA065185:zm50e09.s1 Homo sapiens cDNA, 3' end /clone=IMAGE-529096 /clone_end=3' /gb=AA065185 /gi=1559080 /ug=Hs.47008 /len=605	284.649	295.445
52169_at	hypothetical protein FLJ90524	AI302185	92335	Cluster Incl. AI302185:qn58d02.x1 Homo sapiens cDNA, 3' end /clone=IMAGE-1902435 /clone_end=3' /gb=AI302185 /gi=3961531 /ug=Hs.4789 /len=522	352.198	419.191
52255_s_at	collagen, type V, alpha 3	AI984221	50509	Cluster Incl. AI984221:wz57c09.x1 Homo sapiens cDNA, 3' end /clone=IMAGE-2562160 /clone_end=3' /gb=AI984221 /gi=5811440 /ug=Hs.235368 /len=515	89.9416	76.7072
52285_f_at	hypothetical protein FLJ12542	AW002970	79959	Cluster Incl. AW002970:wr03h11.x1 Homo sapiens cDNA, 3' end /clone=IMAGE-2480517 /clone_end=3' /gb=AW002970 /gi=5849976 /ug=Hs.236940 /len=570	64.9545	62.1768
52651_at	collagen, type VIII, alpha 2	AI806793	1296	Cluster Incl. AI806793:wf15d05.x1 Homo sapiens cDNA, 3' end /clone=IMAGE-2350665 /clone_end=3' /gb=AI806793 /gi=5393359 /ug=Hs.239450 /len=555	35.6076	37.0282
52731_at	hypothetical protein FLJ20294	AI359466	55626	Cluster Incl. AI359466:qy31h06.x1 Homo sapiens cDNA, 3' end /clone=IMAGE-2013659 /clone_end=3' /gb=AI359466 /gi=4111087 /ug=Hs.7995 /len=469	121.166	121.122
52741_at	hypothetical protein FLJ40452	AI962879	115708	Cluster Incl. AI962879:wt24c06.x1 Homo sapiens cDNA, 3' end /clone=IMAGE-2508394 /clone_end=3' /gb=AI962879 /gi=5755592 /ug=Hs.81920 /len=490	50.7135	70.5554
52837_at	KIAA1644 protein	AL047020	85352	Cluster Incl. AL047020:DKFZp586N1517_s1 Homo sapiens cDNA, 3' end /clone=DKFZp586N1517 /clone_end=3' /gb=AL047020 /gi=5435076 /ug=Hs.6829 /len=754	8.39016	6.48393
52940_at	single Ig IL-1R-related molecule	AA085764	59307	Cluster Incl. AA085764:zk71e09.s1 Homo sapiens cDNA, 3' end /clone=IMAGE-488296 /clone_end=3' /gb=AA085764 /gi=1629226 /ug=Hs.11809 /len=525	212.959	171.385
52975_at	hypothetical protein FLJ00001	AA534894	89853	Cluster Incl. AA534894:nf82d11.s1 Homo sapiens cDNA, 3' end /clone=IMAGE-926421 /clone_end=3' /gb=AA534894 /gi=2279147 /ug=Hs.4914 /len=602	27.9981	22.5037
53071_s_at	hypothetical protein FLJ22222	AI885411	79701	Cluster Incl. AI885411:wl93e01.x1 Homo sapiens cDNA, 3' end /clone=IMAGE-2432472 /clone_end=3' /gb=AI885411 /gi=5590575 /ug=Hs.54558 /len=586	29.4325	24.65
53076_at	xylosylprotein beta 1,4-galactosyltransferase, polypeptide 7 (galactosyltransferase I)	AI040029	11285	Cluster Incl. AI040029:ox97g11.x1 Homo sapiens cDNA, 3' end /clone=IMAGE-1664324 /clone_end=3' /gb=AI040029 /gi=3279223 /ug=Hs.54702 /len=922	68.0406	76.152
53202_at	hypothetical protein MGC2821	AA402435	79020	Cluster Incl. AA402435:zt60g10.r1 Homo sapiens cDNA, 5' end /clone=IMAGE-726786 /clone_end=5' /gb=AA402435 /gi=2057299 /ug=Hs.59594 /len=529	51.0137	29.281
53720_at	hypothetical protein FLJ11286	AI862559	55337	Cluster Incl. AI862559:wj15e06.x1 Homo sapiens cDNA, 3' end /clone=IMAGE-2402914 /clone_end=3' /gb=AI862559 /gi=5526666 /ug=Hs.12151 /len=574	91.9183	80.1736
53912_at	sorting nexin 11	AI668643	29916	Cluster Incl. AI668643:zb13f10.x5 Homo sapiens cDNA, 3' end /clone=IMAGE-301963 /clone_end=3' /gb=AI668643 /gi=4827951 /ug=Hs.15827 /len=601	285.195	286.788
53968_at	KIAA1698 protein	AI869988	80789	Cluster Incl. AI869988:wl63e02.x1 Homo sapiens cDNA, 3' end /clone=IMAGE-2429594 /clone_end=3' /gb=AI869988 /gi=5543956 /ug=Hs.6259 /len=541	239.872	211.334
53987_at	KIAA1464 protein	AL041852	57610	Cluster Incl. AL041852:DKFZp434D0918_r1 Homo sapiens cDNA, 5' end /clone=DKFZp434D0918 /clone_end=5' /gb=AL041852 /gi=5421198 /ug=Hs.6343 /len=661	71.8464	59.0481
53991_at	KIAA1277 protein	AA127623	27147	Cluster Incl. AA127623:zk89a12.r1 Homo sapiens cDNA, 5' end /clone=IMAGE-489982 /clone_end=5' /gb=AA127623 /gi=1686976 /ug=Hs.6385 /len=698	102.732	107.672
54037_at	Hermansky-Pudlak syndrome 4	AL041451	89781	Cluster Incl. AL041451:DKFZp434E1117_s1 Homo sapiens cDNA, 3' end /clone=DKFZp434E1117 /clone_end=3' /gb=AL041451 /gi=5420802 /ug=Hs.6657 /len=657	84.6309	100.022
54051_at	PBX/knotted 1 homeobox 1	H59033	5316	Cluster Incl. H59033:yr40e10.r1 Homo sapiens cDNA, 5' end /clone=IMAGE-207786 /clone_end=5' /gb=H59033 /gi=1011865 /ug=Hs.6700 /len=604	7.71801	24.1929
54632_at	hypothetical protein FLJ21877	AI286226	63892	Cluster Incl. AI286226:qi02e12.x1 Homo sapiens cDNA, 3' end /clone=IMAGE-1855342 /clone_end=3' /gb=AI286226 /gi=3924459 /ug=Hs.16063 /len=561	105.529	80.0604
54970_at	hypothetical protein DKFZp761I2123	AA868332	83637	Cluster Incl. AA868332:ak40h05.s1 Homo sapiens cDNA, 3' end /clone=IMAGE-1408473 /clone_end=3' /gb=AA868332 /gi=2963777 /ug=Hs.77978 /len=481	369.649	370.191
55065_at	MAP/microtubule affinity-regulating kinase 4	AL120554	57787	Cluster Incl. AL120554:DKFZp761B169_s1 Homo sapiens cDNA, 3' end /clone=DKFZp761B169 /clone_end=3' /gb=AL120554 /gi=5926453 /ug=Hs.8312 /len=512	113.965	118.518
55081_at	molecule interacting with Rab13	W46406	85377	Cluster Incl. W46406:zc31c10.s1 Homo sapiens cDNA, 3' end /clone=IMAGE-323922 /clone_end=3' /gb=W46406 /gi=1331036 /ug=Hs.8535 /len=568	71.8582	80.3117
55093_at	KIAA1402 protein	AA534198	54480	Cluster Incl. AA534198:nj21a11.s1 Homo sapiens cDNA, 3' end /clone=IMAGE-993116 /clone_end=3' /gb=AA534198 /gi=2278214 /ug=Hs.86392 /len=603	213.286	230.194
55583_at	KIAA1395 protein	AI198543	57572	Cluster Incl. AI198543:qf49f11.x1 Homo sapiens cDNA, 3' end /clone=IMAGE-1753389 /clone_end=3' /gb=AI198543 /gi=3751149 /ug=Hs.8982 /len=794	50.9796	52.9624
55616_at	CAB2	AI703342	93210	Cluster Incl. AI703342:wd93b03.x1 Homo sapiens cDNA, 3' end /clone=IMAGE-2339117 /clone_end=3' /gb=AI703342 /gi=4991242 /ug=Hs.91668 /len=494	84.0666	94.1039
55662_at	hypothetical protein FLJ13114	H27225	79591	Cluster Incl. H27225:yl63c09.r1 Homo sapiens cDNA, 5' end /clone=IMAGE-162928 /clone_end=5' /gb=H27225 /gi=897215 /ug=Hs.9444 /len=508	29.8676	25.7468
55692_at	engulfment and cell motility 2 (ced-12 homolog, C. elegans)	W22924	63916	Cluster Incl. W22924:75H3 Homo sapiens cDNA /clone=(not-directional) /gb=W22924 /gi=1299757 /ug=Hs.96560 /len=792	56.6225	37.979
55705_at	hypothetical protein BC012775	W07773	91300	Cluster Incl. W07773:zb03g04.r1 Homo sapiens cDNA, 5' end /clone=IMAGE-301014 /clone_end=5' /gb=W07773 /gi=1281785 /ug=Hs.9739 /len=533	662.577	812.137
56197_at	phospholipid scramblase 3	AI783924	57048	Cluster Incl. AI783924:tr30e11.x1 Homo sapiens cDNA, 3' end /clone=IMAGE-2219852 /clone_end=3' /gb=AI783924 /gi=5325733 /ug=Hs.103382 /len=539	364.039	316.884
56256_at	CGI-40 protein	AA150165	51092	Cluster Incl. AA150165:zl06h03.r1 Homo sapiens cDNA, 5' end /clone=IMAGE-491573 /clone_end=5' /gb=AA150165 /gi=1721695 /ug=Hs.20102 /len=576	180.794	179.723
56821_at	hypothetical protein FLJ10815	AI963454	55238	Cluster Incl. AI963454:wt63e03.x1 Homo sapiens cDNA, 3' end /clone=IMAGE-2512156 /clone_end=3' /gb=AI963454 /gi=5756167 /ug=Hs.10499 /len=750	84.8952	77.4638
56829_at	KIAA1882 protein	H61826	83696	Cluster Incl. H61826:yu41g09.r1 Homo sapiens cDNA, 5' end /clone=IMAGE-236416 /clone_end=5' /gb=H61826 /gi=1014658 /ug=Hs.105598 /len=477	232.466	184.667
56919_at	WD repeat endosomal protein	AI806628	57599	Cluster Incl. AI806628:wf14g08.x1 Homo sapiens cDNA, 3' end /clone=IMAGE-2350622 /clone_end=3' /gb=AI806628 /gi=5393194 /ug=Hs.109778 /len=557	101.4	81.3723
57082_at	LDL receptor adaptor protein	AA169780	26119	Cluster Incl. AA169780:zp21a04.s1 Homo sapiens cDNA, 3' end /clone=IMAGE-610062 /clone_end=3' /gb=AA169780 /gi=1748115 /ug=Hs.184482 /len=560	307.673	407.337
57163_at	elongation of very long chain fatty acids (FEN1/Elo2, SUR4/Elo3, yeast)-like 1	H93026	64834	Cluster Incl. H93026:yv06a08.s1 Homo sapiens cDNA, 3' end /clone=IMAGE-241910 /clone_end=3' /gb=H93026 /gi=1099354 /ug=Hs.25597 /len=600	412.839	270.837
57516_at	hypothetical protein MGC13138	AA746290	92595	Cluster Incl. AA746290:oa56b11.r1 Homo sapiens cDNA /clone=IMAGE-1308957 /gb=AA746290 /gi=2786276 /ug=Hs.11765 /len=740	74.4674	113.437
57532_at	dishevelled, dsh homolog 2 (Drosophila)	AW016304	1856	Cluster Incl. AW016304:UI-H-BI0p-abl-h-10-0-UI.s1 Homo sapiens cDNA, 3' end /clone=IMAGE-2712427 /clone_end=3' /gb=AW016304 /gi=5865061 /ug=Hs.118640 /len=591	103.398	105.246
57539_at	hypothetical protein FLJ14972	AA535065	84619	Cluster Incl. AA535065:nf84a09.s1 Homo sapiens cDNA, 3' end /clone=IMAGE-926584 /clone_end=3' /gb=AA535065 /gi=2279318 /ug=Hs.11900 /len=510	123.058	114.178
57540_at	ribokinase	AI823980	64080	Cluster Incl. AI823980:wj29b03.x1 Homo sapiens cDNA, 3' end /clone=IMAGE-2404205 /clone_end=3' /gb=AI823980 /gi=5444651 /ug=Hs.11916 /len=620	76.4105	74.2337
57588_at	solute carrier family 24 (sodium/potassium/calcium exchanger), member 3	R62432	57419	Cluster Incl. R62432:yg52e11.s1 Homo sapiens cDNA, 3' end /clone=IMAGE-36023 /clone_end=3' /gb=R62432 /gi=834311 /ug=Hs.12321 /len=487	6.85731	11.5331
57703_at	hypothetical protein MGC27076	N32782	205564	Cluster Incl. N32782:yw91g03.s1 Homo sapiens cDNA, 3' end /clone=IMAGE-259636 /clone_end=3' /gb=N32782 /gi=1153181 /ug=Hs.13138 /len=698	47.532	39.3737
57715_at	hypothetical protein LOC51063	W72694	51063	Cluster Incl. W72694:zd68f10.s1 Homo sapiens cDNA, 3' end /clone=IMAGE-345835 /clone_end=3' /gb=W72694 /gi=1382514 /ug=Hs.851 /len=628	24.4233	28.8329
57739_at	hypothetical protein FLJ20195	AI949010	54853	Cluster Incl. AI949010:wq36a07.x1 Homo sapiens cDNA, 3' end /clone=IMAGE-2473332 /clone_end=3' /gb=AI949010 /gi=5741320 /ug=Hs.104036 /len=457	171.603	110.452
58308_at	hypothetical protein FLJ10759	R71157	55223	Cluster Incl. R71157:yi53g05.r1 Homo sapiens cDNA, 5' end /clone=IMAGE-143000 /clone_end=5' /gb=R71157 /gi=844674 /ug=Hs.15921 /len=543	71.3415	71.8019
58696_at	exosome component Rrp41	AL039469	54512	Cluster Incl. AL039469:DKFZp434P0110_s1 Homo sapiens cDNA, 3' end /clone=DKFZp434P0110 /clone_end=3' /gb=AL039469 /gi=5408517 /ug=Hs.97574 /len=888	199.4	205.534
58916_at	hypothetical protein MGC2376	AI672101	65987	Cluster Incl. AI672101:ty63d10.x1 Homo sapiens cDNA, 3' end /clone=IMAGE-2283763 /clone_end=3' /gb=AI672101 /gi=4851832 /ug=Hs.17296 /len=554	34.7136	46.8945
58994_at	hypothetical protein FLJ20241	AI689402	54862	Cluster Incl. AI689402:tx83e03.x1 Homo sapiens cDNA, 3' end /clone=IMAGE-2276188 /clone_end=3' /gb=AI689402 /gi=4900696 /ug=Hs.181780 /len=383	84.2609	96.633
59625_at	hypothetical protein LOC283849	AI912351	283849	Cluster Incl. AI912351:tz24d02.x1 Homo sapiens cDNA, 3' end /clone=IMAGE-2289507 /clone_end=3' /gb=AI912351 /gi=5632206 /ug=Hs.198793 /len=507	46.7673	43.8599
59631_at	thioredoxin reductase 2	AI247566	114112	Cluster Incl. AI247566:qh60e06.x1 Homo sapiens cDNA, 3' end /clone=IMAGE-1849090 /clone_end=3' /gb=AI247566 /gi=3842963 /ug=Hs.20030 /len=723	54.1664	56.7943
59644_at	BMP-2 inducible kinase	AI735391	55589	Cluster Incl. AI735391:at10e09.x1 Homo sapiens cDNA, 3' end /clone=IMAGE-2354728 /clone_end=3' /gb=AI735391 /gi=5056915 /ug=Hs.20137 /len=567	35.3408	32.9315
59697_at	Human full-length cDNA clone CS0DI028YM11 of Placenta of Homo sapiens (human)	AA582932		Cluster Incl. AA582932:nn80a11.s1 Homo sapiens cDNA, 3' end /clone=IMAGE-1090172 /clone_end=3' /gb=AA582932 /gi=2360292 /ug=Hs.21349 /len=614	117.205	110.616
59705_at	Homo sapiens, Similar to putative selenocysteine lyase, clone IMAGE:3639245, mRNA	AA911739		Cluster Incl. AA911739:oi15f09.s1 Homo sapiens cDNA, 3' end /clone=IMAGE-1476617 /clone_end=3' /gb=AA911739 /gi=3051103 /ug=Hs.21421 /len=1049	78.7075	65.8596
48612_at	hypothetical protein FLJ31821	AA225490	146268	Cluster Incl. AA225490:nc25b01.r1 Homo sapiens cDNA /clone=IMAGE-1009129 /gb=AA225490 /gi=1846817 /ug=Hs.80115 /len=539	771.486	661.284
48659_at	Homo sapiens cDNA FLJ38609 fis, clone HEART2005310.	W60802		Cluster Incl. W60802:zd27e02.s1 Homo sapiens cDNA, 3' end /clone=IMAGE-341882 /clone_end=3' /gb=W60802 /gi=1367646 /ug=Hs.8595 /len=588	439.995	480.673
48808_at	dihydrofolate reductase	AI144299	1719	Cluster Incl. AI144299:qb59h06.x1 Homo sapiens cDNA, 3' end /clone=IMAGE-1704443 /clone_end=3' /gb=AI144299 /gi=3666108 /ug=Hs.106843 /len=765	315.157	259.916
48825_at	inhibitor of growth family, member 4	AA887083	51147	Cluster Incl. AA887083:oi13d10.s1 Homo sapiens cDNA, 3' end /clone=IMAGE-1476403 /clone_end=3' /gb=AA887083 /gi=3002191 /ug=Hs.108183 /len=791	326.363	290.104
49049_at	Homo sapiens cDNA FLJ37066 fis, clone BRACE2015132, weakly similar to Drosophila melanogaster Oregon R cytoplasmic basic protein (deltex) mRNA.	N92708		Cluster Incl. N92708:zb44c04.s1 Homo sapiens cDNA, 3' end /clone=IMAGE-306438 /clone_end=3' /gb=N92708 /gi=1265017 /ug=Hs.32374 /len=668	102.221	86.1903
49051_g_at	Homo sapiens cDNA FLJ37066 fis, clone BRACE2015132, weakly similar to Drosophila melanogaster Oregon R cytoplasmic basic protein (deltex) mRNA.	N92708		Cluster Incl. N92708:zb44c04.s1 Homo sapiens cDNA, 3' end /clone=IMAGE-306438 /clone_end=3' /gb=N92708 /gi=1265017 /ug=Hs.32374 /len=668	45.4615	53.4202
49077_at	protein phosphatase methylesterase-1	AL040538	51400	Cluster Incl. AL040538:DKFZp434H0614_s1 Homo sapiens cDNA, 3' end /clone=DKFZp434H0614 /clone_end=3' /gb=AL040538 /gi=5409486 /ug=Hs.63304 /len=870	151.938	170.296
49329_at	hypothetical protein FLJ14360	N38751	84861	Cluster Incl. N38751:yy42c07.s1 Homo sapiens cDNA, 3' end /clone=IMAGE-273900 /clone_end=3' /gb=N38751 /gi=1161958 /ug=Hs.181341 /len=579	99.0827	98.6398
49679_s_at	matrix metalloproteinase 24 (membrane-inserted)	AA243774	10893	Cluster Incl. AA243774:zr67d03.r1 Homo sapiens cDNA, 5' end /clone=IMAGE-668453 /clone_end=5' /gb=AA243774 /gi=1874594 /ug=Hs.235164 /len=533	48.023	80.6548
51774_s_at	hypothetical protein LOC222070	AW014299	222070	Cluster Incl. AW014299:UI-H-BI0p-aax-a-07-0-UI.s1 Homo sapiens cDNA, 3' end /clone=IMAGE-2710573 /clone_end=3' /gb=AW014299 /gi=5863056 /ug=Hs.238968 /len=391	364.481	355.937
55872_at	KIAA1196 protein	AI493119	57473	Cluster Incl. AI493119:qz49h07.x1 Homo sapiens cDNA, 3' end /clone=IMAGE-2030269 /clone_end=3' /gb=AI493119 /gi=4394122 /ug=Hs.158654 /len=456	105.803	99.3263
56748_at	tripartite motif-containing 10	X90539	10107	Cluster Incl. X90539:HSGT483 Homo sapiens cDNA /clone=GT-483 /gb=X90539 /gi=1296640 /ug=Hs.37680 /len=722	9.24003	26.3145
58367_s_at	hypothetical protein FLJ23233	AA429615	79744	Cluster Incl. AA429615:zw74g05.r1 Homo sapiens cDNA, 5' end /clone=IMAGE-781976 /clone_end=5' /gb=AA429615 /gi=2112716 /ug=Hs.98593 /len=499	303.445	346.356
58780_s_at	hypothetical protein FLJ10357	R42449	55701	Cluster Incl. R42449:yg02a07.s1 Homo sapiens cDNA, 3' end /clone=IMAGE-30831 /clone_end=3' /gb=R42449 /gi=817213 /ug=Hs.235831 /len=431	46.5183	59.6788
58900_at	hypothetical protein LOC222070	AW025284	222070	Cluster Incl. AW025284:wu95h10.x1 Homo sapiens cDNA, 3' end /clone=IMAGE-990806 /clone_end=3' /gb=AW025284 /gi=5878814 /ug=Hs.237946 /len=454	317.532	359.591
59375_at	myosin XVB, pseudogene	AI825877	80022	Cluster Incl. AI825877:td19g01.x1 Homo sapiens cDNA, 3' end /clone=IMAGE-2076144 /clone_end=3' /gb=AI825877 /gi=5446548 /ug=Hs.115692 /len=567	70.9669	68.2226
59433_at	hypothetical protein LOC286434	N32185	286434	Cluster Incl. N32185:yy25d10.s1 Homo sapiens cDNA, 3' end /clone=IMAGE-272275 /clone_end=3' /gb=N32185 /gi=1152584 /ug=Hs.120769 /len=600	69.0045	71.246
59437_at	hypothetical protein MGC29761	AI830563	138162	Cluster Incl. AI830563:wj51c03.x1 Homo sapiens cDNA, 3' end /clone=IMAGE-2406340 /clone_end=3' /gb=AI830563 /gi=5451234 /ug=Hs.120858 /len=556	19.263	15.4727
59999_at	hypoxia-inducible factor 1, alpha subunit inhibitor	W37897	55662	Cluster Incl. W37897:zc13e07.s1 Homo sapiens cDNA, 3' end /clone=IMAGE-322212 /clone_end=3' /gb=W37897 /gi=1319491 /ug=Hs.14595 /len=550	52.653	55.9566
60084_at	cylindromatosis (turban tumor syndrome)	AI453099	1540	Cluster Incl. AI453099:tj61e11.x1 Homo sapiens cDNA, 3' end /clone=IMAGE-2146028 /clone_end=3' /gb=AI453099 /gi=4307988 /ug=Hs.24668 /len=554	24.8321	36.7872
60471_at	Ras and Rab interactor 3	AA625133	79890	Cluster Incl. AA625133:af70b02.r1 Homo sapiens cDNA, 5' end /clone=IMAGE-1047339 /clone_end=5' /gb=AA625133 /gi=2537518 /ug=Hs.180040 /len=494	72.5598	53.4652
60474_at	chromosome 20 open reading frame 42	AA469071	55612	Cluster Incl. AA469071:ne17f11.s1 Homo sapiens cDNA, 3' end /clone=IMAGE-881517 /clone_end=3' /gb=AA469071 /gi=2195605 /ug=Hs.180479 /len=758	111.875	98.0761
60528_at	phospholipase A2, group IVB (cytosolic)	N71116	8681	Cluster Incl. N71116:za87h11.s1 Homo sapiens cDNA, 3' end /clone=IMAGE-299589 /clone_end=3' /gb=N71116 /gi=1227696 /ug=Hs.198161 /len=472	99.9037	90.7761
60794_f_at	Homo sapiens cDNA FLJ12601 fis, clone NT2RM4001414.	AI400621		Cluster Incl. AI400621:tg49g02.x1 Homo sapiens cDNA, 3' end /clone=IMAGE-2112146 /clone_end=3' /gb=AI400621 /gi=4243708 /ug=Hs.213640 /len=529	57.93	64.316
60815_at	Homo sapiens cDNA: FLJ20949 fis, clone ADSE01902.	AA601208		Cluster Incl. AA601208:no14c12.s1 Homo sapiens cDNA, 3' end /clone=IMAGE-1100662 /clone_end=3' /gb=AA601208 /gi=2434833 /ug=Hs.220255 /len=488	33.4918	36.0893
61297_at	cask-interacting protein 2	AL037338	57513	Cluster Incl. AL037338:DKFZp564F1071_s1 Homo sapiens cDNA, 3' end /clone=DKFZp564F1071 /clone_end=3' /gb=AL037338 /gi=5928096 /ug=Hs.239186 /len=682	109.174	99.4771
61732_r_at	capillary morphogenesis protein 1	AI610355	80173	Cluster Incl. AI610355:tp18g08.x1 Homo sapiens cDNA, 3' end /clone=IMAGE-2188190 /clone_end=3' /gb=AI610355 /gi=4619522 /ug=Hs.39328 /len=463	20.5176	19.5754
61734_at	reticulocalbin-like	AI797684	57333	Cluster Incl. AI797684:we90d02.x1 Homo sapiens cDNA, 3' end /clone=IMAGE-2348355 /clone_end=3' /gb=AI797684 /gi=5363156 /ug=Hs.39619 /len=708	57.8182	62.7982
61874_at	chromosome 9 open reading frame 7	AL042496	11094	Cluster Incl. AL042496:DKFZp434G1921_s1 Homo sapiens cDNA, 3' end /clone=DKFZp434G1921 /clone_end=3' /gb=AL042496 /gi=5421955 /ug=Hs.119285 /len=716	158.667	188.728
62212_at	hypothetical protein MGC955	W37846	79078	Cluster Incl. W37846:zc13d09.r1 Homo sapiens cDNA, 5' end /clone=IMAGE-322193 /clone_end=5' /gb=W37846 /gi=1319597 /ug=Hs.55608 /len=598	122.114	126.677
62987_r_at	calcium channel, voltage-dependent, gamma subunit 4	AI675178	27092	Cluster Incl. AI675178:tm80g06.x1 Homo sapiens cDNA, 3' end /clone=IMAGE-2164474 /clone_end=3' /gb=AI675178 /gi=4875658 /ug=Hs.90207 /len=462	784.558	968.28
63009_at	hypothetical protein FLJ10539	AI188402	55164	Cluster Incl. AI188402:qd08e03.x1 Homo sapiens cDNA, 3' end /clone=IMAGE-1723132 /clone_end=3' /gb=AI188402 /gi=3739611 /ug=Hs.93391 /len=506	306.465	328.48
63305_at	PBX/knotted 1 homeobox 2	D81792	63876	Cluster Incl. D81792:HUM408A08B Homo sapiens cDNA, 5' end /clone=GEN-408A08 /clone_end=5' /gb=D81792 /gi=1180423 /ug=Hs.10043 /len=516	108.148	87.4369
63825_at	melanoma antigen, family D, 1	AI557319	9500	Cluster Incl. AI557319:PT2.1_16_F08.r Homo sapiens cDNA, 3' end /clone_end=3' /gb=AI557319 /gi=4489682 /ug=Hs.21921 /len=876	65.4351	59.5615
64064_at	immune associated nucleotide 4 like 1 (mouse)	AI435089	55340	Cluster Incl. AI435089:th95b11.x1 Homo sapiens cDNA, 3' end /clone=IMAGE-2126397 /clone_end=3' /gb=AI435089 /gi=4300737 /ug=Hs.26194 /len=891	618.251	770.45
64371_at	arginine/serine-rich 14 splicing factor	AI978718	10147	Cluster Incl. AI978718:wr58g05.x1 Homo sapiens cDNA, 3' end /clone=IMAGE-2491928 /clone_end=3' /gb=AI978718 /gi=5803748 /ug=Hs.237936 /len=515	80.3872	79.3899
64408_s_at	serologically defined breast cancer antigen NY-BR-20	AW025529	91860	Cluster Incl. AW025529:wu97d12.x1 Homo sapiens cDNA, 3' end /clone=IMAGE-990954 /clone_end=3' /gb=AW025529 /gi=5879059 /ug=Hs.47536 /len=661	11.3646	19.4391
64418_at	Homo sapiens cDNA FLJ34482 fis, clone HLUNG2004067.	AI472320		Cluster Incl. AI472320:tj87c02.x1 Homo sapiens cDNA, 3' end /clone=IMAGE-2148482 /clone_end=3' /gb=AI472320 /gi=4334410 /ug=Hs.48504 /len=548	148.721	142.073
64432_at	apoptosis-related protein PNAS-1	W05463	51275	Cluster Incl. W05463:za87a12.r1 Homo sapiens cDNA, 5' end /clone=IMAGE-299518 /clone_end=5' /gb=W05463 /gi=1278185 /ug=Hs.52166 /len=564	55.403	62.5423
64438_at	hypothetical protein FLJ22222	W19668	79701	Cluster Incl. W19668:zb36a01.r1 Homo sapiens cDNA, 5' end /clone=IMAGE-305640 /clone_end=5' /gb=W19668 /gi=1295587 /ug=Hs.54558 /len=574	83.859	79.8202
64440_at	interleukin 17 receptor C	AI560217	84818	Cluster Incl. AI560217:tq52d02.x1 Homo sapiens cDNA, 3' end /clone=IMAGE-2212419 /clone_end=3' /gb=AI560217 /gi=4510558 /ug=Hs.54849 /len=494	405.281	415.416
64474_g_at	hypothetical protein FLJ22127	AA203219	64790	Cluster Incl. AA203219:zx56d02.r1 Homo sapiens cDNA, 5' end /clone=IMAGE-446499 /clone_end=5' /gb=AA203219 /gi=1799058 /ug=Hs.59457 /len=901	147.897	137.243
64486_at	coronin, actin-binding protein, 1B	AI341234	57175	Cluster Incl. AI341234:qx90b09.x1 Homo sapiens cDNA, 3' end /clone=IMAGE-2009753 /clone_end=3' /gb=AI341234 /gi=4078161 /ug=Hs.6191 /len=904	201.148	173.522
64488_at	Homo sapiens cDNA FLJ12521 fis, clone NT2RM2001840.	AW003091		Cluster Incl. AW003091:wr03d04.x1 Homo sapiens cDNA, 3' end /clone=IMAGE-2480455 /clone_end=3' /gb=AW003091 /gi=5849929 /ug=Hs.6217 /len=613	220.962	172.338
64883_at	hypothetical protein MGC26706	AI744083	158747	Cluster Incl. AI744083:wc36b04.x1 Homo sapiens cDNA, 3' end /clone=IMAGE-2317231 /clone_end=3' /gb=AI744083 /gi=5112371 /ug=Hs.65406 /len=608	40.8831	33.913
64899_at	hypothetical protein FLJ13055	AA209463	64748	Cluster Incl. AA209463:zq84h11.s1 Homo sapiens cDNA, 3' end /clone=IMAGE-648357 /clone_end=3' /gb=AA209463 /gi=1807425 /ug=Hs.6846 /len=533	94.3122	86.038
64900_at	hypothetical protein FLJ22167	AA401703	79583	Cluster Incl. AA401703:zt60f09.r1 Homo sapiens cDNA, 5' end /clone=IMAGE-726761 /clone_end=5' /gb=AA401703 /gi=2057294 /ug=Hs.6853 /len=580	54.8758	72.362
64942_at	ESTs, Weakly similar to A43932 mucin 2 precursor, intestinal - human (fragments) [H.sapiens]	AI937160		Cluster Incl. AI937160:wp73h02.x1 Homo sapiens cDNA, 3' end /clone=IMAGE-2467443 /clone_end=3' /gb=AI937160 /gi=5676030 /ug=Hs.7967 /len=552	156.936	136.68
65086_at	hypothetical protein MGC3262	Z78349	78992	Cluster Incl. Z78349:HSZ78349 Homo sapiens cDNA /clone=2.91-(CEPH) /gb=Z78349 /gi=1495122 /ug=Hs.239764 /len=924	273.372	289.745
65133_i_at	PAP-1 binding protein	AI862454	83444	Cluster Incl. AI862454:td16f08.x1 Homo sapiens cDNA, 3' end /clone=IMAGE-2075847 /clone_end=3' /gb=AI862454 /gi=5526561 /ug=Hs.118282 /len=857	137.265	139.159
65438_at	KIAA1609 protein	AA195124	57707	Cluster Incl. AA195124:zr35c05.r1 Homo sapiens cDNA, 5' end /clone=IMAGE-665384 /clone_end=5' /gb=AA195124 /gi=1784835 /ug=Hs.14449 /len=799	5.53274	185.431
65472_at	Homo sapiens cDNA FLJ35653 fis, clone SPLEN2013690.	AI161338		Cluster Incl. AI161338:qb80a04.x1 Homo sapiens cDNA, 3' end /clone=IMAGE-1706382 /clone_end=3' /gb=AI161338 /gi=3694582 /ug=Hs.16959 /len=606	7.47137	12.3468
65493_at	hypothetical protein FLJ22087	AA555088	63897	Cluster Incl. AA555088:nj40c05.s1 Homo sapiens cDNA, 3' end /clone=IMAGE-994952 /clone_end=3' /gb=AA555088 /gi=2325627 /ug=Hs.17230 /len=638	40.4539	39.8094
65517_at	adaptor-related protein complex 1, mu 2 subunit	AA910946	10053	Cluster Incl. AA910946:ok85g06.s1 Homo sapiens cDNA, 3' end /clone=IMAGE-1520794 /clone_end=3' /gb=AA910946 /gi=3050236 /ug=Hs.18894 /len=982	42.6869	44.1488
65521_at	ubiquitin-conjugating enzyme HBUCE1	W74577	51619	Cluster Incl. W74577:zd56g04.r1 Homo sapiens cDNA, 5' end /clone=IMAGE-344694 /clone_end=5' /gb=W74577 /gi=1384196 /ug=Hs.19196 /len=586	142.816	154.23
65585_at	Homo sapiens cDNA FLJ40819 fis, clone TRACH2010771.	AA527515		Cluster Incl. AA527515:ng41h06.s1 Homo sapiens cDNA, 3' end /clone=IMAGE-937403 /clone_end=3' /gb=AA527515 /gi=2269584 /ug=Hs.238570 /len=587	95.3113	102.248
65588_at	Homo sapiens cDNA FLJ12683 fis, clone NT2RM4002457.	AA827892		Cluster Incl. AA827892:od08e04.s1 Homo sapiens cDNA, 3' end /clone=IMAGE-1367358 /clone_end=3' /gb=AA827892 /gi=2900255 /ug=Hs.239018 /len=622	357.41	429.028
65591_at	WD repeat endosomal protein	N64681	57599	Cluster Incl. N64681:yz87g05.s1 Homo sapiens cDNA, 3' end /clone=IMAGE-290072 /clone_end=3' /gb=N64681 /gi=1212510 /ug=Hs.239120 /len=606	188.968	182.736
65630_at	SIPL protein	AI742455	55256	Cluster Incl. AI742455:wg43b05.x1 Homo sapiens cDNA, 3' end /clone=IMAGE-2367825 /clone_end=3' /gb=AI742455 /gi=5110743 /ug=Hs.28974 /len=489	83.655	90.9361
65635_at	endo-beta-N-acetylglucosaminidase	AL044097	64772	Cluster Incl. AL044097:DKFZp434M1928_s1 Homo sapiens cDNA, 3' end /clone=DKFZp434M1928 /clone_end=3' /gb=AL044097 /gi=5432324 /ug=Hs.29288 /len=605	759.778	908.453
65718_at	G protein-coupled receptor 124	AI655903	25960	Cluster Incl. AI655903:tt41c07.x1 Homo sapiens cDNA, 3' end /clone=IMAGE-2243340 /clone_end=3' /gb=AI655903 /gi=4739882 /ug=Hs.17270 /len=548	35.8206	53.2419
65770_at	mitochondrial Rho 2	AI186666	89941	Cluster Incl. AI186666:qe82a10.x1 Homo sapiens cDNA, 3' end /clone=IMAGE-1745466 /clone_end=3' /gb=AI186666 /gi=3737304 /ug=Hs.21497 /len=512	339.848	345.012
65884_at	mannosidase, alpha, class 1B, member 1	AA631254	11253	Cluster Incl. AA631254:nq81c12.s1 Homo sapiens cDNA, 3' end /clone=IMAGE-1158742 /clone_end=3' /gb=AA631254 /gi=2553865 /ug=Hs.4814 /len=876	129.689	116.739
66053_at	hypothetical protein DKFZp762N1910	AI738452	221092	Cluster Incl. AI738452:wi32a07.x1 Homo sapiens cDNA, 3' end /clone=IMAGE-2391924 /clone_end=3' /gb=AI738452 /gi=5100433 /ug=Hs.203286 /len=533	27.9742	50.0816
71933_at	wingless-type MMTV integration site family, member 6	AI218134	7475	Cluster Incl. AI218134:qh27f10.x1 Homo sapiens cDNA, 3' end /clone=IMAGE-1845931 /clone_end=3' /gb=AI218134 /gi=3797949 /ug=Hs.220783 /len=499	143.57	127.29
74694_s_at	Fos-related antigen	AA907940	79874	Cluster Incl. AA907940:ol24e02.s1 Homo sapiens cDNA, 3' end /clone=IMAGE-1524410 /clone_end=3' /gb=AA907940 /gi=3041944 /ug=Hs.234006 /len=404	35.3858	28.9981
76897_s_at	KIAA0674 protein	AA628140	23307	Cluster Incl. AA628140:af97e06.s1 Homo sapiens cDNA, 3' end /clone=IMAGE-1055746 /clone_end=3' /gb=AA628140 /gi=2540527 /ug=Hs.126089 /len=302	27.4256	22.3793
79005_at	hypothetical protein FLJ14251	AA504646	79939	Cluster Incl. AA504646:aa63e11.s1 Homo sapiens cDNA, 3' end /clone=IMAGE-825644 /clone_end=3' /gb=AA504646 /gi=2240806 /ug=Hs.136389 /len=444	200.577	213.631
81737_at	Homo sapiens cDNA: FLJ23572 fis, clone LNG12403.	AI424872		Cluster Incl. AI424872:tg38f10.x1 Homo sapiens cDNA, 3' end /clone=IMAGE-2111083 /clone_end=3' /gb=AI424872 /gi=4270895 /ug=Hs.159375 /len=443	38.1794	43.5602
77508_r_at	Fos-related antigen	AW001436	79874	Cluster Incl. AW001436:wu31e04.x1 Homo sapiens cDNA, 3' end /clone=IMAGE-990769 /clone_end=3' /gb=AW001436 /gi=5848352 /ug=Hs.170253 /len=471	239.115	237.883
78047_s_at	matrix metalloproteinase 24 (membrane-inserted)	AW001777	10893	Cluster Incl. AW001777:ws04f09.x1 Homo sapiens cDNA, 3' end /clone=IMAGE-2496233 /clone_end=3' /gb=AW001777 /gi=5848693 /ug=Hs.233641 /len=485	468.714	568.313
78330_at	zinc finger protein 335	AA845577	63925	Cluster Incl. AA845577:ak04e11.s1 Homo sapiens cDNA, 3' end /clone=IMAGE-1405004 /clone_end=3' /gb=AA845577 /gi=2933336 /ug=Hs.165983 /len=504	47.0996	55.716
78383_at	tumor protein p53-binding protein	AI150117	10210	Cluster Incl. AI150117:qf44e06.x1 Homo sapiens cDNA, 3' end /clone=IMAGE-1752898 /clone_end=3' /gb=AI150117 /gi=3678586 /ug=Hs.121573 /len=482	127.459	123.027
78495_at	hypothetical protein DKFZp762P2111	R61320	55537	Cluster Incl. R61320:yh07e06.s1 Homo sapiens cDNA, 3' end /clone=IMAGE-42364 /clone_end=3' /gb=R61320 /gi=832015 /ug=Hs.14217 /len=555	184.9	199.169
81811_at	ESTs	AI744451		Cluster Incl. AI744451:wf89d08.x1 Homo sapiens cDNA, 3' end /clone=IMAGE-2362767 /clone_end=3' /gb=AI744451 /gi=5112739 /ug=Hs.124620 /len=564	163.281	111.075
87100_at	Homo sapiens, Similar to hypothetical protein PRO2831, clone MGC:23813 IMAGE:4273837, mRNA, complete cds	AI832249		Cluster Incl. AI832249:td14g10.x1 Homo sapiens cDNA, 3' end /clone=IMAGE-2075682 /clone_end=3' /gb=AI832249 /gi=5452920 /ug=Hs.211522 /len=545	34.3989	37.4523
89476_r_at	aminopeptidase-like 1	AA398062	79716	Cluster Incl. AA398062:zt89e12.r1 Homo sapiens cDNA, 5' end /clone=IMAGE-729550 /clone_end=5' /gb=AA398062 /gi=2053300 /ug=Hs.202608 /len=584	31.1366	25.6571
89948_at	chromosome 20 open reading frame 67	AI743331	63935	Cluster Incl. AI743331:wg91f07.x1 Homo sapiens cDNA, 3' end /clone=IMAGE-2372485 /clone_end=3' /gb=AI743331 /gi=5111619 /ug=Hs.122258 /len=532	125.831	116.142
89977_at	hypothetical protein FLJ20581	AI733019	54988	Cluster Incl. AI733019:oh64e12.x5 Homo sapiens cDNA, 3' end /clone=IMAGE-1471822 /clone_end=3' /gb=AI733019 /gi=5054132 /ug=Hs.122939 /len=646	104.507	99.1153
90265_at	centaurin, alpha 1	AW050627	11033	Cluster Incl. AW050627:wz19e03.x1 Homo sapiens cDNA, 3' end /clone=IMAGE-2558524 /clone_end=3' /gb=AW050627 /gi=5912897 /ug=Hs.135183 /len=477	276.194	300.451
90610_at	leucine-rich repeat protein, neuronal 1	AI654857	4034	Cluster Incl. AI654857:wb65b10.x1 Homo sapiens cDNA, 3' end /clone=IMAGE-2310523 /clone_end=3' /gb=AI654857 /gi=4738836 /ug=Hs.160115 /len=621	82.3531	815.816
91580_at	HT017 protein	W22117	57408	Cluster Incl. W22117:62H2 Homo sapiens cDNA /clone=(not-directional) /gb=W22117 /gi=1298999 /ug=Hs.36766 /len=801	16.7752	29.1088
91617_at	hypothetical protein FLJ22127	AI028241	64790	Cluster Incl. AI028241:ow01b03.x1 Homo sapiens cDNA, 3' end /clone=IMAGE-1645517 /clone_end=3' /gb=AI028241 /gi=3245550 /ug=Hs.59457 /len=752	67.762	76.6711
91682_at	exosome component Rrp41	AI571298	54512	Cluster Incl. AI571298:tn44e03.x1 Homo sapiens cDNA, 3' end /clone=IMAGE-2170492 /clone_end=3' /gb=AI571298 /gi=4534672 /ug=Hs.97574 /len=537	409.688	392.893
91684_g_at	exosome component Rrp41	AI571298	54512	Cluster Incl. AI571298:tn44e03.x1 Homo sapiens cDNA, 3' end /clone=IMAGE-2170492 /clone_end=3' /gb=AI571298 /gi=4534672 /ug=Hs.97574 /len=537	147.85	150.614
91703_at	hypothetical protein DKFZp762C186	AA149545	254102	Cluster Incl. AA149545:zl28g08.r1 Homo sapiens cDNA, 5' end /clone=IMAGE-503294 /clone_end=5' /gb=AA149545 /gi=1720346 /ug=Hs.131885 /len=582	189.24	187.099
91816_f_at	ESTs, Weakly similar to hypothetical protein LOC51320 [Homo sapiens] [H.sapiens]	C18318		Cluster Incl. C18318:C18318 Homo sapiens cDNA, 5' end /clone=GEN-560E03 /clone_end=5' /gb=C18318 /gi=1579920 /ug=Hs.123469 /len=519	68.4436	47.9116
91826_at	epidermal growth factor receptor pathway substrate 8-related protein 1	AI219073	54869	Cluster Incl. AI219073:qg16e08.x1 Homo sapiens cDNA, 3' end /clone=IMAGE-1759718 /clone_end=3' /gb=AI219073 /gi=3801276 /ug=Hs.126062 /len=555	40.6786	48.8512
91920_at	chondroitin sulfate proteoglycan BEHAB/brevican	AI205180	63827	Cluster Incl. AI205180:ap13b11.x1 Homo sapiens cDNA, 3' end /clone=IMAGE-1955229 /clone_end=3' /gb=AI205180 /gi=3758242 /ug=Hs.153360 /len=532	90.2867	99.0865
91952_at	hypothetical protein BC002926	AI363375	90379	Cluster Incl. AI363375:qy55f12.x1 Homo sapiens cDNA, 3' end /clone=IMAGE-2015951 /clone_end=3' /gb=AI363375 /gi=4114996 /ug=Hs.179801 /len=470	232.81	290.862
200593_s_at	heterogeneous nuclear ribonucleoprotein U (scaffold attachment factor A)	BC003621.1	3192	gb:BC003621.1 /DEF=Homo sapiens, heterogeneous nuclear ribonucleoprotein U (scaffold attachment factor A), clone MGC:1992, mRNA, complete cds. /FEA=mRNA /PROD=heterogeneous nuclear ribonucleoprotein U(scaffold attachment factor A) /DB_XREF=gi:13177672 /UG=Hs.103804 heterogeneous nuclear ribonucleoprotein U (scaffold attachment factor A) /FL=gb:BC003367.1 gb:BC003621.1 gb:NM_004501.1	1312.75	1211.49
200594_x_at	heterogeneous nuclear ribonucleoprotein U (scaffold attachment factor A)	NM_004501.1	3192	gb:NM_004501.1 /DEF=Homo sapiens heterogeneous nuclear ribonucleoprotein U (scaffold attachment factor A) (HNRPU), mRNA. /FEA=mRNA /GEN=HNRPU /PROD=heterogeneous nuclear ribonucleoprotein U(scaffold attachment factor A) /DB_XREF=gi:4758545 /UG=Hs.103804 heterogeneous nuclear ribonucleoprotein U (scaffold attachment factor A) /FL=gb:BC003367.1 gb:BC003621.1 gb:NM_004501.1	1596.48	1665.36
200595_s_at	eukaryotic translation initiation factor 3, subunit 10 theta, 150/170kDa	NM_003750.1	8661	gb:NM_003750.1 /DEF=Homo sapiens eukaryotic translation initiation factor 3, subunit 10 (theta, 150170kD) (EIF3S10), mRNA. /FEA=mRNA /GEN=EIF3S10 /PROD=eukaryotic translation initiation factor 3,subunit 10 (theta, 150170kD) /DB_XREF=gi:4503508 /UG=Hs.198899 eukaryotic translation initiation factor 3, subunit 10 (theta, 150170kD) /FL=gb:D50929.1 gb:U58046.1 gb:U78311.1 gb:NM_003750.1	379.181	303.829
200596_s_at	eukaryotic translation initiation factor 3, subunit 10 theta, 150/170kDa	BE614908	8661	Consensus includes gb:BE614908 /FEA=EST /DB_XREF=gi:9896507 /DB_XREF=est:601280348F1 /CLONE=IMAGE:3622499 /UG=Hs.198899 eukaryotic translation initiation factor 3, subunit 10 (theta, 150170kD) /FL=gb:D50929.1 gb:U58046.1 gb:U78311.1 gb:NM_003750.1	760.914	806.965
200597_at	eukaryotic translation initiation factor 3, subunit 10 theta, 150/170kDa	BE614908	8661	Consensus includes gb:AI123320 /FEA=EST /DB_XREF=gi:3539086 /DB_XREF=est:qa48a10.x1 /CLONE=IMAGE:1689978 /UG=Hs.198899 eukaryotic translation initiation factor 3, subunit 10 (theta, 150170kD) /FL=gb:D50929.1 gb:U58046.1 gb:U78311.1 gb:NM_003750.1	62.6764	61.8191
200598_s_at	tumor rejection antigen (gp96) 1	AI582238	7184	Consensus includes gb:AI582238 /FEA=EST /DB_XREF=gi:4568135 /DB_XREF=est:tq65c10.x1 /CLONE=IMAGE:2213682 /UG=Hs.82689 tumor rejection antigen (gp96) 1 /FL=gb:NM_003299.1	614.15	890.843
200599_s_at	tumor rejection antigen (gp96) 1	NM_003299.1	7184	gb:NM_003299.1 /DEF=Homo sapiens tumor rejection antigen (gp96) 1 (TRA1), mRNA. /FEA=mRNA /GEN=TRA1 /PROD=tumor rejection antigen (gp96) 1 /DB_XREF=gi:4507676 /UG=Hs.82689 tumor rejection antigen (gp96) 1 /FL=gb:NM_003299.1	1072.69	1268.62
200600_at	moesin	NM_002444.1	4478	gb:NM_002444.1 /DEF=Homo sapiens moesin (MSN), mRNA. /FEA=mRNA /GEN=MSN /PROD=moesin /DB_XREF=gi:4505256 /UG=Hs.170328 moesin /FL=gb:M69066.1 gb:NM_002444.1	948.176	914.885
200601_at	actinin, alpha 4	U48734.1	81	gb:U48734.1 /DEF=Human non-muscle alpha-actinin mRNA, complete cds. /FEA=mRNA /PROD=alpha actinin /DB_XREF=gi:3157975 /UG=Hs.182485 actinin, alpha 4 /FL=gb:NM_004924.2 gb:BC005033.1 gb:D89980.1 gb:U48734.1	449.949	343.83
200602_at	amyloid beta (A4) precursor protein (protease nexin-II, Alzheimer disease)	NM_000484.1	351	gb:NM_000484.1 /DEF=Homo sapiens amyloid beta (A4) precursor protein (protease nexin-II, Alzheimer disease) (APP), mRNA. /FEA=mRNA /GEN=APP /PROD=amyloid beta (A4) precursor protein (proteasenexin-II, Alzheimer disease) /DB_XREF=gi:4502166 /UG=Hs.177486 amyloid beta (A4) precursor protein (protease nexin-II, Alzheimer disease) /FL=gb:NM_000484.1	25.2322	30.9979
200603_at	protein kinase, cAMP-dependent, regulatory, type I, alpha (tissue specific extinguisher 1)	AL050038.1	5573	Consensus includes gb:AL050038.1 /DEF=Homo sapiens mRNA; cDNA DKFZp566J0124 (from clone DKFZp566J0124). /FEA=mRNA /DB_XREF=gi:4884279 /UG=Hs.183037 protein kinase, cAMP-dependent, regulatory, type I, alpha (tissue specific extinguisher 1) /FL=gb:M18468.1 gb:M33336.1 gb:NM_002734.1	304.821	271.944
200604_s_at	protein kinase, cAMP-dependent, regulatory, type I, alpha (tissue specific extinguisher 1)	M18468.1	5573	gb:M18468.1 /DEF=Human cAMP-dependent protein kinase regulatory subunit type I (PRKAR1A) mRNA, complete cds. /FEA=mRNA /GEN=PRKAR1A /PROD=cAMP-dependent protein kinase regulatory subunittype 1 /DB_XREF=gi:1526988 /UG=Hs.183037 protein kinase, cAMP-dependent, regulatory, type I, alpha (tissue specific extinguisher 1) /FL=gb:M18468.1 gb:M33336.1 gb:NM_002734.1	266.552	258.627
200605_s_at	protein kinase, cAMP-dependent, regulatory, type I, alpha (tissue specific extinguisher 1)	NM_002734.1	5573	gb:NM_002734.1 /DEF=Homo sapiens protein kinase, cAMP-dependent, regulatory, type I, alpha (tissue specific extinguisher 1) (PRKAR1A), mRNA. /FEA=mRNA /GEN=PRKAR1A /PROD=protein kinase, cAMP-dependent, regulatory, typeI, alpha /DB_XREF=gi:4506062 /UG=Hs.183037 protein kinase, cAMP-dependent, regulatory, type I, alpha (tissue specific extinguisher 1) /FL=gb:M18468.1 gb:M33336.1 gb:NM_002734.1	286.163	236.227
200606_at	desmoplakin (DPI, DPII)	NM_004415.1	1832	gb:NM_004415.1 /DEF=Homo sapiens desmoplakin (DPI, DPII) (DSP), mRNA. /FEA=mRNA /GEN=DSP /PROD=desmoplakin (DPI, DPII) /DB_XREF=gi:4758199 /UG=Hs.74316 desmoplakin (DPI, DPII) /FL=gb:M77830.3 gb:NM_004415.1	8.04559	19.2923
200607_s_at	RAD21 homolog (S. pombe)	BG289967	5885	Consensus includes gb:BG289967 /FEA=EST /DB_XREF=gi:13046289 /DB_XREF=est:602381386F1 /CLONE=IMAGE:4499085 /UG=Hs.81848 RAD21 (S. pombe) homolog /FL=gb:D38551.1 gb:NM_006265.1	427.208	407.581
200608_s_at	RAD21 homolog (S. pombe)	NM_006265.1	5885	gb:NM_006265.1 /DEF=Homo sapiens RAD21 (S. pombe) homolog (RAD21), mRNA. /FEA=mRNA /GEN=RAD21 /PROD=RAD21 (S. pombe) homolog /DB_XREF=gi:5453993 /UG=Hs.81848 RAD21 (S. pombe) homolog /FL=gb:D38551.1 gb:NM_006265.1	344.738	322.175
200609_s_at	WD repeat domain 1	NM_017491.1	9948	gb:NM_017491.1 /DEF=Homo sapiens WD repeat domain 1 (WDR1), transcript variant 1, mRNA. /FEA=mRNA /GEN=WDR1 /PROD=WD repeat-containing protein 1, isoform 1 /DB_XREF=gi:9257256 /UG=Hs.85100 WD repeat domain 1 /FL=gb:BC000201.1 gb:BC002489.1 gb:AF020056.1 gb:AB010427.2 gb:NM_017491.1	888.401	783.788
200610_s_at	nucleolin	NM_005381.1	4691	gb:NM_005381.1 /DEF=Homo sapiens nucleolin (NCL), mRNA. /FEA=mRNA /GEN=NCL /PROD=nucleolin /DB_XREF=gi:4885510 /UG=Hs.79110 nucleolin /FL=gb:NM_005381.1	1780	2011.38
200611_s_at	WD repeat domain 1	AB010427.2	9948	gb:AB010427.2 /DEF=Homo sapiens mRNA for NORI-1, complete cds. /FEA=mRNA /PROD=NORI-1 /DB_XREF=gi:5103672 /UG=Hs.85100 WD repeat domain 1 /FL=gb:BC000201.1 gb:BC002489.1 gb:AF020056.1 gb:AB010427.2 gb:NM_017491.1	1142.92	996.579
200612_s_at	adaptor-related protein complex 2, beta 1 subunit	NM_001282.1	163	gb:NM_001282.1 /DEF=Homo sapiens adaptor-related protein complex 2, beta 1 subunit (AP2B1), mRNA. /FEA=mRNA /GEN=AP2B1 /PROD=adaptor-related protein complex 2, beta 1subunit /DB_XREF=gi:4557468 /UG=Hs.74626 adaptor-related protein complex 2, beta 1 subunit /FL=gb:M34175.1 gb:NM_001282.1	254.946	236.186
200613_at	adaptor-related protein complex 2, mu 1 subunit	NM_004068.1	1173	gb:NM_004068.1 /DEF=Homo sapiens adaptor-related protein complex 2, mu 1 subunit (AP2M1), mRNA. /FEA=mRNA /GEN=AP2M1 /PROD=adaptor-related protein complex 2, mu 1 subunit /DB_XREF=gi:4757993 /UG=Hs.152936 adaptor-related protein complex 2, mu 1 subunit /FL=gb:U36188.1 gb:BC004996.1 gb:D63475.1 gb:NM_004068.1	929.542	783.032
200614_at	clathrin, heavy polypeptide (Hc)	NM_004859.1	1213	gb:NM_004859.1 /DEF=Homo sapiens clathrin, heavy polypeptide (Hc) (CLTC), mRNA. /FEA=mRNA /GEN=CLTC /PROD=clathrin heavy chain /DB_XREF=gi:4758011 /UG=Hs.178710 clathrin, heavy polypeptide (Hc) /FL=gb:D21260.1 gb:NM_004859.1	1593.28	1583.78
200615_s_at	adaptor-related protein complex 2, beta 1 subunit	AL567295	163	Consensus includes gb:AL567295 /FEA=EST /DB_XREF=gi:12920509 /DB_XREF=est:AL567295 /CLONE=CS0DF027YO06 (3 prime) /UG=Hs.74626 adaptor-related protein complex 2, beta 1 subunit /FL=gb:M34175.1 gb:NM_001282.1	258.805	181.992
200616_s_at	KIAA0152 gene product	BC000371.1	9761	gb:BC000371.1 /DEF=Homo sapiens, KIAA0152 gene product, clone MGC:8341, mRNA, complete cds. /FEA=mRNA /PROD=KIAA0152 gene product /DB_XREF=gi:12653206 /UG=Hs.181418 KIAA0152 gene product /FL=gb:BC000371.1 gb:D63486.1 gb:NM_014730.1	335.685	550.88
200617_at	KIAA0152 gene product	NM_014730.1	9761	gb:NM_014730.1 /DEF=Homo sapiens KIAA0152 gene product (KIAA0152), mRNA. /FEA=mRNA /GEN=KIAA0152 /PROD=KIAA0152 gene product /DB_XREF=gi:7661947 /UG=Hs.181418 KIAA0152 gene product /FL=gb:BC000371.1 gb:D63486.1 gb:NM_014730.1	269.047	279.546
200618_at	LIM and SH3 protein 1	NM_006148.1	3927	gb:NM_006148.1 /DEF=Homo sapiens LIM and SH3 protein 1 (LASP1), mRNA. /FEA=mRNA /GEN=LASP1 /PROD=LIM and SH3 protein 1 /DB_XREF=gi:5453709 /UG=Hs.75080 LIM and SH3 protein 1 /FL=gb:NM_006148.1	674.967	598.375
200619_at	splicing factor 3b, subunit 2, 145kDa	NM_006842.1	10992	gb:NM_006842.1 /DEF=Homo sapiens splicing factor 3b, subunit 2, 145kD (SF3B2), mRNA. /FEA=mRNA /GEN=SF3B2 /PROD=splicing factor 3b, subunit 2, 145kD /DB_XREF=gi:5803154 /UG=Hs.75916 splicing factor 3b, subunit 2, 145kD /FL=gb:U41371.1 gb:NM_006842.1	809.797	1204.01
200620_at	chromosome 1 open reading frame 8	NM_004872.1	9528	gb:NM_004872.1 /DEF=Homo sapiens chromosome 1 open reading frame 8 (C1ORF8), mRNA. /FEA=mRNA /GEN=C1ORF8 /PROD=chromosome 1 open reading frame 8 /DB_XREF=gi:4758571 /UG=Hs.11441 chromosome 1 open reading frame 8 /FL=gb:BC003106.1 gb:AF290615.1 gb:AF047439.1 gb:NM_004872.1	346.206	248.009
200621_at	cysteine and glycine-rich protein 1	NM_004078.1	1465	gb:NM_004078.1 /DEF=Homo sapiens cysteine and glycine-rich protein 1 (CSRP1), mRNA. /FEA=mRNA /GEN=CSRP1 /PROD=cysteine and glycine-rich protein 1 /DB_XREF=gi:4758085 /UG=Hs.108080 cysteine and glycine-rich protein 1 /FL=gb:M33146.1 gb:NM_004078.1	231.373	240.731
200622_x_at	calmodulin 3 (phosphorylase kinase, delta)	AV685208	808	Consensus includes gb:AV685208 /FEA=EST /DB_XREF=gi:10287071 /DB_XREF=est:AV685208 /CLONE=GKCCXA06 /UG=Hs.141011 calmodulin 3 (phosphorylase kinase, delta) /FL=gb:BC005137.1 gb:J04046.1 gb:NM_005184.1	484.448	450.134
200623_s_at	calmodulin 3 (phosphorylase kinase, delta)	NM_005184.1	808	gb:NM_005184.1 /DEF=Homo sapiens calmodulin 3 (phosphorylase kinase, delta) (CALM3), mRNA. /FEA=mRNA /GEN=CALM3 /PROD=calmodulin 3 (phosphorylase kinase, delta) /DB_XREF=gi:4885108 /UG=Hs.141011 calmodulin 3 (phosphorylase kinase, delta) /FL=gb:BC005137.1 gb:J04046.1 gb:NM_005184.1	763.467	743.582
200624_s_at	matrin 3	AA577695	9782	Consensus includes gb:AA577695 /FEA=EST /DB_XREF=gi:2355879 /DB_XREF=est:nn22h02.s1 /CLONE=IMAGE:1084659 /UG=Hs.78825 matrin 3 /FL=gb:NM_018834.1 gb:AB018266.1	566.203	475.862
200625_s_at	adenylyl cyclase-associated protein	NM_006367.2	10487	gb:NM_006367.2 /DEF=Homo sapiens adenylyl cyclase-associated protein (CAP), mRNA. /FEA=mRNA /GEN=CAP /PROD=adenylyl cyclase-associated protein /DB_XREF=gi:10938021 /UG=Hs.104125 adenylyl cyclase-associated protein /FL=gb:NM_006367.2 gb:L12168.1 gb:M98474.1	535.861	420.158
200626_s_at	matrin 3	NM_018834.1	9782	gb:NM_018834.1 /DEF=Homo sapiens matrin 3 (MATR3), mRNA. /FEA=mRNA /GEN=MATR3 /PROD=matrin 3 /DB_XREF=gi:10047081 /UG=Hs.78825 matrin 3 /FL=gb:NM_018834.1 gb:AB018266.1	568.432	534.471
200627_at	unactive progesterone receptor, 23 kD	BC003005.1	10728	gb:BC003005.1 /DEF=Homo sapiens, unactive progesterone receptor, 23 kD, clone MGC:4004, mRNA, complete cds. /FEA=mRNA /PROD=unactive progesterone receptor, 23 kD /DB_XREF=gi:12804292 /UG=Hs.278270 unactive progesterone receptor, 23 kD /FL=gb:BC003005.1 gb:L24804.1 gb:NM_006601.1	1279.5	1261.55
200628_s_at	tryptophanyl-tRNA synthetase	M61715.1	7453	gb:M61715.1 /DEF=Human tryptophanyl-tRNA synthetase (WRS) mRNA, complete cds. /FEA=mRNA /GEN=WARS /PROD=transfer RNA-Trp synthetase /DB_XREF=gi:340367 /UG=Hs.82030 tryptophanyl-tRNA synthetase /FL=gb:M77804.1 gb:M61715.1 gb:NM_004184.2	328.393	233.013
200629_at	tryptophanyl-tRNA synthetase	NM_004184.2	7453	gb:NM_004184.2 /DEF=Homo sapiens tryptophanyl-tRNA synthetase (WARS), mRNA. /FEA=mRNA /GEN=WARS /PROD=tryptophanyl-tRNA synthetase /DB_XREF=gi:7710155 /UG=Hs.82030 tryptophanyl-tRNA synthetase /FL=gb:M77804.1 gb:M61715.1 gb:NM_004184.2	246.766	175.224
200630_x_at	SET translocation (myeloid leukemia-associated)	AV702810	6418	Consensus includes gb:AV702810 /FEA=EST /DB_XREF=gi:10719140 /DB_XREF=est:AV702810 /CLONE=ADBDGH01 /UG=Hs.145279 SET translocation (myeloid leukemia-associated) /FL=gb:U51924.1 gb:M93651.1 gb:NM_003011.1	1361.3	2040.03
200631_s_at	SET translocation (myeloid leukemia-associated)	NM_003011.1	6418	gb:NM_003011.1 /DEF=Homo sapiens SET translocation (myeloid leukemia-associated) (SET), mRNA. /FEA=mRNA /GEN=SET /PROD=SET translocation (myeloid leukemia-associated) /DB_XREF=gi:4506890 /UG=Hs.145279 SET translocation (myeloid leukemia-associated) /FL=gb:U51924.1 gb:M93651.1 gb:NM_003011.1	1409.74	1526.95
200632_s_at	N-myc downstream regulated gene 1	NM_006096.1	10397	gb:NM_006096.1 /DEF=Homo sapiens N-myc downstream regulated (NDRG1), mRNA. /FEA=mRNA /GEN=NDRG1 /PROD=N-myc downstream regulated /DB_XREF=gi:5174656 /UG=Hs.75789 N-myc downstream regulated /FL=gb:BC003175.1 gb:D87953.1 gb:AF004162.1 gb:NM_006096.1	166.989	189.511
200633_at	ubiquitin B	NM_018955.1	7314	gb:NM_018955.1 /DEF=Homo sapiens ubiquitin B (UBB), mRNA. /FEA=mRNA /GEN=UBB /PROD=ubiquitin B /DB_XREF=gi:11024713 /UG=Hs.183842 ubiquitin B /FL=gb:NM_018955.1 gb:BC000379.1	3950.17	3684.15
200634_at	profilin 1	NM_005022.1	5216	gb:NM_005022.1 /DEF=Homo sapiens profilin 1 (PFN1), mRNA. /FEA=mRNA /GEN=PFN1 /PROD=profilin 1 /DB_XREF=gi:4826897 /UG=Hs.75721 profilin 1 /FL=gb:BC002475.1 gb:J03191.1 gb:NM_005022.1	1890.71	1703.78
200635_s_at	protein tyrosine phosphatase, receptor type, F	AI762627	5792	Consensus includes gb:AU145351 /FEA=EST /DB_XREF=gi:11006872 /DB_XREF=est:AU145351 /CLONE=HEMBA1004591 /UG=Hs.75216 protein tyrosine phosphatase, receptor type, F /FL=gb:NM_002840.1	37.661	43.889
200636_s_at	protein tyrosine phosphatase, receptor type, F	NM_002840.1	5792	gb:NM_002840.1 /DEF=Homo sapiens protein tyrosine phosphatase, receptor type, F (PTPRF), mRNA. /FEA=mRNA /GEN=PTPRF /PROD=protein tyrosine phosphatase, receptor type, fpolypeptide /DB_XREF=gi:4506310 /UG=Hs.75216 protein tyrosine phosphatase, receptor type, F /FL=gb:NM_002840.1	20.588	22.4259
200637_s_at	protein tyrosine phosphatase, receptor type, F	AI762627	5792	Consensus includes gb:AI762627 /FEA=EST /DB_XREF=gi:5178294 /DB_XREF=est:wi56g01.x1 /CLONE=IMAGE:2394288 /UG=Hs.75216 protein tyrosine phosphatase, receptor type, F /FL=gb:NM_002840.1	23.1358	13.1966
200638_s_at	tyrosine 3-monooxygenase/tryptophan 5-monooxygenase activation protein, zeta polypeptide	BC003623.1	7534	gb:BC003623.1 /DEF=Homo sapiens, tyrosine 3-monooxygenasetryptophan 5-monooxygenase activation protein, zeta polypeptide, clone MGC:2153, mRNA, complete cds. /FEA=mRNA /PROD=tyrosine 3-monooxygenasetryptophan5-monooxygenase activation protein, zeta polypeptide /DB_XREF=gi:13177678 /UG=Hs.75103 tyrosine 3-monooxygenasetryptophan 5-monooxygenase activation protein, zeta polypeptide /FL=gb:BC003623.…	1078.26	1140.24
200639_s_at	tyrosine 3-monooxygenase/tryptophan 5-monooxygenase activation protein, zeta polypeptide	NM_003406.1	7534	gb:NM_003406.1 /DEF=Homo sapiens tyrosine 3-monooxygenasetryptophan 5-monooxygenase activation protein, zeta polypeptide (YWHAZ), mRNA. /FEA=mRNA /GEN=YWHAZ /PROD=tyrosine 3-monooxygenasetryptophan5-monooxygenase activation protein, zeta polypeptide /DB_XREF=gi:4507952 /UG=Hs.75103 tyrosine 3-monooxygenasetryptophan 5-monooxygenase activation protein, zeta polypeptide /FL=gb:BC003623.1 gb:M86400.…	1153.96	1287.39
200640_at	tyrosine 3-monooxygenase/tryptophan 5-monooxygenase activation protein, zeta polypeptide	NM_003406.1	7534	gb:NM_003406.1 /DEF=Homo sapiens tyrosine 3-monooxygenasetryptophan 5-monooxygenase activation protein, zeta polypeptide (YWHAZ), mRNA. /FEA=mRNA /GEN=YWHAZ /PROD=tyrosine 3-monooxygenasetryptophan5-monooxygenase activation protein, zeta polypeptide /DB_XREF=gi:4507952 /UG=Hs.75103 tyrosine 3-monooxygenasetryptophan 5-monooxygenase activation protein, zeta polypeptide /FL=gb:BC003623.1 gb:M86400.…	1294.49	1361.92
200641_s_at	tyrosine 3-monooxygenase/tryptophan 5-monooxygenase activation protein, zeta polypeptide	U28964.1	7534	gb:U28964.1 /DEF=Homo sapiens 14-3-3 protein mRNA, complete cds. /FEA=mRNA /PROD=14-3-3 protein /DB_XREF=gi:899458 /UG=Hs.75103 tyrosine 3-monooxygenasetryptophan 5-monooxygenase activation protein, zeta polypeptide /FL=gb:BC003623.1 gb:M86400.1 gb:NM_003406.1 gb:U28964.1	1250.3	1298.35
200642_at	superoxide dismutase 1, soluble (amyotrophic lateral sclerosis 1 (adult))	NM_000454.1	6647	gb:NM_000454.1 /DEF=Homo sapiens superoxide dismutase 1, soluble (amyotrophic lateral sclerosis 1 (adult)) (SOD1), mRNA. /FEA=mRNA /GEN=SOD1 /PROD=superoxide dismutase 1, soluble (amyotrophiclateral sclerosis 1 (adult)) /DB_XREF=gi:4507148 /UG=Hs.75428 superoxide dismutase 1, soluble (amyotrophic lateral sclerosis 1 (adult)) /FL=gb:BC001034.1 gb:K00065.1 gb:NM_000454.1	1781.09	1886.63
200643_at	high density lipoprotein binding protein (vigilin)	NM_005336.1	3069	gb:NM_005336.1 /DEF=Homo sapiens high density lipoprotein binding protein (vigilin) (HDLBP), mRNA. /FEA=mRNA /GEN=HDLBP /PROD=high density lipoprotein binding protein /DB_XREF=gi:4885408 /UG=Hs.177516 high density lipoprotein binding protein (vigilin) /FL=gb:BC001179.1 gb:M64098.1 gb:NM_005336.1	383.571	353.105
200644_at	MARCKS-like protein	NM_023009.1	65108	gb:NM_023009.1 /DEF=Homo sapiens macrophage myristoylated alanine-rich C kinase substrate (MACMARCKS), mRNA. /FEA=mRNA /GEN=MACMARCKS /PROD=macrophage myristoylated alanine-rich C kinasesubstrate /DB_XREF=gi:13491173 /UG=Hs.75061 macrophage myristoylated alanine-rich C kinase substrate /FL=gb:NM_023009.1	507.477	484.047
200645_at	GABA(A) receptor-associated protein	NM_007278.1	11337	gb:NM_007278.1 /DEF=Homo sapiens GABA(A) receptor-associated protein (GABARAP), mRNA. /FEA=mRNA /GEN=GABARAP /PROD=GABA(A) receptor-associated protein /DB_XREF=gi:6005763 /UG=Hs.7719 GABA(A) receptor-associated protein /FL=gb:AB030711.1 gb:AF044671.1 gb:AF067171.1 gb:AF161586.1 gb:NM_007278.1 gb:AF183425.1	779.081	718.671
200646_s_at	nucleobindin 1	NM_006184.1	4924	gb:NM_006184.1 /DEF=Homo sapiens nucleobindin 1 (NUCB1), mRNA. /FEA=mRNA /GEN=NUCB1 /PROD=nucleobindin 1 /DB_XREF=gi:5453817 /UG=Hs.172609 nucleobindin 1 /FL=gb:BC002356.1 gb:M96824.1 gb:NM_006184.1	158.463	151.616
200647_x_at	eukaryotic translation initiation factor 3, subunit 8, 110kDa	NM_003752.2	8663	gb:NM_003752.2 /DEF=Homo sapiens eukaryotic translation initiation factor 3, subunit 8 (110kD) (EIF3S8), mRNA. /FEA=mRNA /GEN=EIF3S8 /PROD=eukaryotic translation initiation factor 3,subunit 8 (110kD) /DB_XREF=gi:5579457 /UG=Hs.4835 eukaryotic translation initiation factor 3, subunit 8 (110kD) /FL=gb:NM_003752.2	1316.63	1299.86
200648_s_at	glutamate-ammonia ligase (glutamine synthase)	NM_002065.1	2752	gb:NM_002065.1 /DEF=Homo sapiens glutamate-ammonia ligase (glutamine synthase) (GLUL), mRNA. /FEA=mRNA /GEN=GLUL /PROD=glutamate-ammonia ligase (glutamine synthase) /DB_XREF=gi:4504026 /UG=Hs.170171 glutamate-ammonia ligase (glutamine synthase) /FL=gb:NM_002065.1	51.2203	50.6739
200649_at	nucleobindin 1	BC002356.1	4924	gb:BC002356.1 /DEF=Homo sapiens, nucleobindin 1, clone MGC:8479, mRNA, complete cds. /FEA=mRNA /PROD=nucleobindin 1 /DB_XREF=gi:12803104 /UG=Hs.172609 nucleobindin 1 /FL=gb:BC002356.1 gb:M96824.1 gb:NM_006184.1	282.649	280.811
200650_s_at	lactate dehydrogenase A	NM_005566.1	3939	gb:NM_005566.1 /DEF=Homo sapiens lactate dehydrogenase A (LDHA), mRNA. /FEA=mRNA /GEN=LDHA /PROD=LDHA /DB_XREF=gi:5031856 /UG=Hs.2795 lactate dehydrogenase A /FL=gb:BC001829.1 gb:NM_005566.1	3365.97	3890.56
200651_at	guanine nucleotide binding protein (G protein), beta polypeptide 2-like 1	NM_006098.1	10399	gb:NM_006098.1 /DEF=Homo sapiens guanine nucleotide binding protein (G protein), beta polypeptide 2-like 1 (GNB2L1), mRNA. /FEA=mRNA /GEN=GNB2L1 /PROD=guanine nucleotide binding protein (G protein),beta polypeptide 2-like 1 /DB_XREF=gi:5174446 /UG=Hs.5662 guanine nucleotide binding protein (G protein), beta polypeptide 2-like 1 /FL=gb:BC000214.1 gb:BC000366.1 gb:BC000672.1 gb:M24194.1 gb:NM_00609…	3987.7	4544.42
200652_at	signal sequence receptor, beta (translocon-associated protein beta)	NM_003145.2	6746	gb:NM_003145.2 /DEF=Homo sapiens signal sequence receptor, beta (translocon-associated protein beta) (SSR2), mRNA. /FEA=mRNA /GEN=SSR2 /PROD=signal sequence receptor, beta precursor /DB_XREF=gi:6552341 /UG=Hs.74564 signal sequence receptor, beta (translocon-associated protein beta) /FL=gb:D37991.1 gb:BC000341.1 gb:NM_003145.2	1979.51	2026.49
200653_s_at	calmodulin 1 (phosphorylase kinase, delta)	M27319.1	801	gb:M27319.1 /DEF=Human calmodulin mRNA, complete cds. /FEA=mRNA /PROD=calmodulin /DB_XREF=gi:179809 /UG=Hs.177656 calmodulin 1 (phosphorylase kinase, delta) /FL=gb:M27319.1 gb:NM_006888.1	228.983	165.54
200654_at	procollagen-proline, 2-oxoglutarate 4-dioxygenase (proline 4-hydroxylase), beta polypeptide (protein disulfide isomerase; thyroid hormone binding protein p55)	J02783.1	5034	gb:J02783.1 /DEF=Human thyroid hormone binding protein (p55) mRNA, complete cds. /FEA=mRNA /GEN=P4HB /DB_XREF=gi:339646 /UG=Hs.75655 procollagen-proline, 2-oxoglutarate 4-dioxygenase (proline 4-hydroxylase), beta polypeptide (protein disulfide isomerase; thyroid hormone binding protein p55) /FL=gb:J02783.1 gb:NM_000918.1	2514.8	2459.22
200655_s_at	calmodulin 1 (phosphorylase kinase, delta)	NM_006888.1	801	gb:NM_006888.1 /DEF=Homo sapiens calmodulin 1 (phosphorylase kinase, delta) (CALM1), mRNA. /FEA=mRNA /GEN=CALM1 /PROD=calmodulin 1 (phosphorylase kinase, delta) /DB_XREF=gi:5901911 /UG=Hs.177656 calmodulin 1 (phosphorylase kinase, delta) /FL=gb:M27319.1 gb:NM_006888.1	300.133	313.79
200656_s_at	procollagen-proline, 2-oxoglutarate 4-dioxygenase (proline 4-hydroxylase), beta polypeptide (protein disulfide isomerase; thyroid hormone binding protein p55)	NM_000918.1	5034	gb:NM_000918.1 /DEF=Homo sapiens procollagen-proline, 2-oxoglutarate 4-dioxygenase (proline 4-hydroxylase), beta polypeptide (protein disulfide isomerase; thyroid hormone binding protein p55) (P4HB), mRNA. /FEA=mRNA /GEN=P4HB /PROD=procollagen-proline, 2-oxoglutarate4-dioxygenase (proline 4-hydroxylase), beta polypeptide(protein disulfide isomerase; thyroid hormone bindingprotein p55) /DB_XREF=gi…	1568.86	1711.35
200657_at	solute carrier family 25 (mitochondrial carrier; adenine nucleotide translocator), member 5	NM_001152.1	292	gb:NM_001152.1 /DEF=Homo sapiens solute carrier family 25 (mitochondrial carrier; adenine nucleotide translocator), member 5 (SLC25A5), nuclear gene encoding mitochondrial protein, mRNA. /FEA=mRNA /GEN=SLC25A5 /PROD=solute carrier family 25 (mitochondrial carrier;adenine nucleotide translocator), member 5 /DB_XREF=gi:4502098 /UG=Hs.79172 solute carrier family 25 (mitochondrial carrier; adenine nu…	2975.14	3213.18
200658_s_at	prohibitin	AL560017	5245	Consensus includes gb:AL560017 /FEA=EST /DB_XREF=gi:12906073 /DB_XREF=est:AL560017 /CLONE=CS0DG004YD08 (5 prime) /UG=Hs.75323 prohibitin /FL=gb:NM_002634.2	556.726	563.464
200659_s_at	prohibitin	NM_002634.2	5245	gb:NM_002634.2 /DEF=Homo sapiens prohibitin (PHB), mRNA. /FEA=mRNA /GEN=PHB /PROD=prohibitin /DB_XREF=gi:6031190 /UG=Hs.75323 prohibitin /FL=gb:NM_002634.2	165.942	179.055
200660_at	S100 calcium binding protein A11 (calgizzarin)	NM_005620.1	6282	gb:NM_005620.1 /DEF=Homo sapiens S100 calcium-binding protein A11 (calgizzarin) (S100A11), mRNA. /FEA=mRNA /GEN=S100A11 /PROD=S100 calcium-binding protein A11 /DB_XREF=gi:5032056 /UG=Hs.256290 S100 calcium-binding protein A11 (calgizzarin) /FL=gb:D49355.1 gb:BC001410.1 gb:D50374.1 gb:NM_005620.1 gb:D38583.1	766.659	792.141
200661_at	protective protein for beta-galactosidase (galactosialidosis)	NM_000308.1	5476	gb:NM_000308.1 /DEF=Homo sapiens protective protein for beta-galactosidase (galactosialidosis) (PPGB), mRNA. /FEA=mRNA /GEN=PPGB /PROD=protective protein for beta-galactosidase /DB_XREF=gi:4505988 /UG=Hs.118126 protective protein for beta-galactosidase (galactosialidosis) /FL=gb:BC000597.1 gb:M22960.1 gb:NM_000308.1	559.34	617.315
200662_s_at	translocase of outer mitochondrial membrane 20 (yeast) homolog	NM_014765.1	9804	gb:NM_014765.1 /DEF=Homo sapiens translocase of outer mitochondrial membrane 20 (yeast) homolog (KIAA0016), mRNA. /FEA=mRNA /GEN=KIAA0016 /PROD=translocase of outer mitochondrial membrane 20(yeast) homolog /DB_XREF=gi:7657256 /UG=Hs.75187 translocase of outer mitochondrial membrane 20 (yeast) homolog /FL=gb:BC000882.1 gb:D13641.1 gb:NM_014765.1	458.638	444.605
200663_at	CD63 antigen (melanoma 1 antigen)	NM_001780.1	967	gb:NM_001780.1 /DEF=Homo sapiens CD63 antigen (melanoma 1 antigen) (CD63), mRNA. /FEA=mRNA /GEN=CD63 /PROD=CD63 antigen (melanoma 1 antigen) /DB_XREF=gi:4502678 /UG=Hs.76294 CD63 antigen (melanoma 1 antigen) /FL=gb:BC002349.1 gb:M59907.1 gb:NM_001780.1	1495.32	1543.04
200664_s_at	DnaJ (Hsp40) homolog, subfmaily B, member 1	BG537255	3337	Consensus includes gb:BG537255 /FEA=EST /DB_XREF=gi:13529117 /DB_XREF=est:602565318F1 /CLONE=IMAGE:4689748 /UG=Hs.82646 DnaJ (Hsp40) homolog, subfamily B, member 1 /FL=gb:BC002352.1 gb:NM_006145.1 gb:D49547.1	217.616	166.651
200665_s_at	secreted protein, acidic, cysteine-rich (osteonectin)	NM_003118.1	6678	gb:NM_003118.1 /DEF=Homo sapiens secreted protein, acidic, cysteine-rich (osteonectin) (SPARC), mRNA. /FEA=mRNA /GEN=SPARC /PROD=secreted protein, acidic, cysteine-rich(osteonectin) /DB_XREF=gi:4507170 /UG=Hs.111779 secreted protein, acidic, cysteine-rich (osteonectin) /FL=gb:BC004974.1 gb:J03040.1 gb:NM_003118.1	11.6429	10.3525
200666_s_at	DnaJ (Hsp40) homolog, subfmaily B, member 1	NM_006145.1	3337	gb:NM_006145.1 /DEF=Homo sapiens heat shock 40kD protein 1 (HSPF1), mRNA. /FEA=mRNA /GEN=HSPF1 /PROD=heat shock 40kD protein 1 /DB_XREF=gi:5453689 /UG=Hs.82646 DnaJ (Hsp40) homolog, subfamily B, member 1 /FL=gb:BC002352.1 gb:NM_006145.1 gb:D49547.1	222.061	173.648
200667_at	ubiquitin-conjugating enzyme E2D 3 (UBC4/5 homolog, yeast)	BF448062	7323	Consensus includes gb:BF448062 /FEA=EST /DB_XREF=gi:11513123 /DB_XREF=est:7q97h09.x1 /CLONE=IMAGE:3706600 /UG=Hs.118797 ubiquitin-conjugating enzyme E2D 3 (homologous to yeast UBC45) /FL=gb:U39318.1 gb:BC003395.1 gb:NM_003340.1	400.754	365.444
200668_s_at	ubiquitin-conjugating enzyme E2D 3 (UBC4/5 homolog, yeast)	BC003395.1	7323	gb:BC003395.1 /DEF=Homo sapiens, ubiquitin-conjugating enzyme E2D 3 (homologous to yeast UBC45), clone MGC:5416, mRNA, complete cds. /FEA=mRNA /PROD=ubiquitin-conjugating enzyme E2D 3 (homologousto yeast UBC45) /DB_XREF=gi:13097281 /UG=Hs.118797 ubiquitin-conjugating enzyme E2D 3 (homologous to yeast UBC45) /FL=gb:U39318.1 gb:BC003395.1 gb:NM_003340.1	969.871	1010.64
200669_s_at	ubiquitin-conjugating enzyme E2D 3 (UBC4/5 homolog, yeast)	NM_003340.1	7323	gb:NM_003340.1 /DEF=Homo sapiens ubiquitin-conjugating enzyme E2D 3 (homologous to yeast UBC45) (UBE2D3), mRNA. /FEA=mRNA /GEN=UBE2D3 /PROD=ubiquitin-conjugating enzyme E2D 3 (homologousto yeast UBC45) /DB_XREF=gi:4507776 /UG=Hs.118797 ubiquitin-conjugating enzyme E2D 3 (homologous to yeast UBC45) /FL=gb:U39318.1 gb:BC003395.1 gb:NM_003340.1	1610.61	1724.96
200670_at	X-box binding protein 1	NM_005080.1	7494	gb:NM_005080.1 /DEF=Homo sapiens X-box binding protein 1 (XBP1), mRNA. /FEA=mRNA /GEN=XBP1 /PROD=X-box binding protein 1 /DB_XREF=gi:4827057 /UG=Hs.149923 X-box binding protein 1 /FL=gb:BC000938.1 gb:M31627.1 gb:NM_005080.1	1204.78	1785.11
200671_s_at	spectrin, beta, non-erythrocytic 1	NM_003128.1	6711	Consensus includes gb:N92501 /FEA=EST /DB_XREF=gi:1264810 /DB_XREF=est:zb28a07.s1 /CLONE=IMAGE:304884 /UG=Hs.107164 spectrin, beta, non-erythrocytic 1 /FL=gb:M96803.1 gb:NM_003128.1	67.8139	99.1405
200672_x_at	spectrin, beta, non-erythrocytic 1	NM_003128.1	6711	gb:NM_003128.1 /DEF=Homo sapiens spectrin, beta, non-erythrocytic 1 (SPTBN1), mRNA. /FEA=mRNA /GEN=SPTBN1 /PROD=spectrin, beta, non-erythrocytic 1 /DB_XREF=gi:4507194 /UG=Hs.107164 spectrin, beta, non-erythrocytic 1 /FL=gb:M96803.1 gb:NM_003128.1	128.732	136.767
200673_at	lysosomal-associated protein transmembrane 4 alpha	NM_014713.2	9741	gb:NM_014713.2 /DEF=Homo sapiens lysosomal-associated protein transmembrane 4 alpha (MBNT), mRNA. /FEA=mRNA /GEN=MBNT /PROD=lysosomal-associated protein transmembrane 4alpha /DB_XREF=gi:13518239 /UG=Hs.111894 lysosomal-associated protein transmembrane 4 alpha /FL=gb:BC000421.1 gb:BC003158.1 gb:NM_014713.2 gb:D14696.1	393.89	363.191
200674_s_at	ribosomal protein L32	NM_000994.1	6161	gb:NM_000994.1 /DEF=Homo sapiens ribosomal protein L32 (RPL32), mRNA. /FEA=mRNA /GEN=RPL32 /PROD=ribosomal protein L32 /DB_XREF=gi:4506634 /UG=Hs.169793 ribosomal protein L32 /FL=gb:NM_000994.1	5757.27	5211.51
200675_at	CD81 antigen (target of antiproliferative antibody 1)	NM_004356.1	975	gb:NM_004356.1 /DEF=Homo sapiens CD81 antigen (target of antiproliferative antibody 1) (CD81), mRNA. /FEA=mRNA /GEN=CD81 /PROD=CD81 antigen (target of antiproliferativeantibody 1) /DB_XREF=gi:4757943 /UG=Hs.54457 CD81 antigen (target of antiproliferative antibody 1) /FL=gb:BC002978.1 gb:M33680.1 gb:NM_004356.1	93.7361	100.913
200676_s_at	ubiquitin-conjugating enzyme E2L 3	NM_003347.1	7332	gb:NM_003347.1 /DEF=Homo sapiens ubiquitin-conjugating enzyme E2L 3 (UBE2L3), mRNA. /FEA=mRNA /GEN=UBE2L3 /PROD=ubiquitin-conjugating enzyme E2L 3 /DB_XREF=gi:4507788 /UG=Hs.108104 ubiquitin-conjugating enzyme E2L 3 /FL=gb:NM_003347.1	56.8021	60.5577
200677_at	pituitary tumor-transforming 1 interacting protein	NM_004339.2	754	gb:NM_004339.2 /DEF=Homo sapiens pituitary tumor-transforming 1 interacting protein (PTTG1IP), mRNA. /FEA=mRNA /GEN=PTTG1IP /PROD=pituitary tumor-transforming protein1-interacting protein precursor /DB_XREF=gi:11038670 /UG=Hs.111126 pituitary tumor-transforming 1 interacting protein /FL=gb:NM_004339.2 gb:BC000415.1 gb:AF149785.1	297.734	229.778
200678_x_at	granulin	NM_002087.1	2896	gb:NM_002087.1 /DEF=Homo sapiens granulin (GRN), mRNA. /FEA=mRNA /GEN=GRN /PROD=granulin /DB_XREF=gi:4504150 /UG=Hs.180577 granulin /FL=gb:M75161.1 gb:AF055008.1 gb:NM_002087.1	261.485	275.069
200679_x_at	high-mobility group box 1	BE311760	3146	Consensus includes gb:BE311760 /FEA=EST /DB_XREF=gi:9148272 /DB_XREF=est:601143587F1 /CLONE=IMAGE:3507284 /UG=Hs.274472 high-mobility group (nonhistone chromosomal) protein 1 /FL=gb:BC003378.1 gb:NM_002128.1 gb:D63874.1	1240.46	1179.16
200680_x_at	high-mobility group box 1	NM_002128.1	3146	gb:NM_002128.1 /DEF=Homo sapiens high-mobility group (nonhistone chromosomal) protein 1 (HMG1), mRNA. /FEA=mRNA /GEN=HMG1 /PROD=high-mobility group (nonhistone chromosomal)protein 1 /DB_XREF=gi:4504424 /UG=Hs.274472 high-mobility group (nonhistone chromosomal) protein 1 /FL=gb:BC003378.1 gb:NM_002128.1 gb:D63874.1	2191.44	2494.35
200681_at	glyoxalase I	NM_006708.1	2739	gb:NM_006708.1 /DEF=Homo sapiens glyoxalase I (GLO1), mRNA. /FEA=mRNA /GEN=GLO1 /PROD=glyoxalase I /DB_XREF=gi:5729841 /UG=Hs.75207 glyoxalase I /FL=gb:BC001741.1 gb:L07837.1 gb:NM_006708.1	1128.26	905.038
200682_s_at	ESTs, Highly similar to C Chain C, Structure Of A Cbl-Ubch7 Complex: Ring Domain Function In Ubiquitin-Protein Ligases [H.sapiens]	NM_003347.1		Consensus includes gb:BG531983 /FEA=EST /DB_XREF=gi:13523521 /DB_XREF=est:602561007F1 /CLONE=IMAGE:4699176 /UG=Hs.108104 ubiquitin-conjugating enzyme E2L 3 /FL=gb:NM_003347.1	966.684	910.153
200683_s_at	ubiquitin-conjugating enzyme E2L 3	NM_003347.1	7332	Consensus includes gb:BE964689 /FEA=EST /DB_XREF=gi:11768267 /DB_XREF=est:601658226R1 /CLONE=IMAGE:3885630 /UG=Hs.108104 ubiquitin-conjugating enzyme E2L 3 /FL=gb:NM_003347.1	276.623	248.742
200684_s_at	ubiquitin-conjugating enzyme E2L 3	NM_003347.1	7332	Consensus includes gb:AI819709 /FEA=EST /DB_XREF=gi:5438788 /DB_XREF=est:wj77c07.x1 /CLONE=IMAGE:2408844 /UG=Hs.108104 ubiquitin-conjugating enzyme E2L 3 /FL=gb:NM_003347.1	148.265	129.113
200685_at	splicing factor, arginine/serine-rich 11	AU146237	9295	Consensus includes gb:AU146237 /FEA=EST /DB_XREF=gi:11007758 /DB_XREF=est:AU146237 /CLONE=HEMBA1007233 /UG=Hs.11482 splicing factor, arginineserine-rich 11 /FL=gb:M74002.1 gb:NM_004768.1	71.5024	76.2514
200686_s_at	splicing factor, arginine/serine-rich 11	NM_004768.1	9295	gb:NM_004768.1 /DEF=Homo sapiens splicing factor, arginineserine-rich 11 (SFRS11), mRNA. /FEA=mRNA /GEN=SFRS11 /PROD=splicing factor, arginineserine-rich 11 /DB_XREF=gi:4759099 /UG=Hs.11482 splicing factor, arginineserine-rich 11 /FL=gb:M74002.1 gb:NM_004768.1	404.381	415.577
200687_s_at	splicing factor 3b, subunit 3, 130kDa	NM_012426.1	23450	gb:NM_012426.1 /DEF=Homo sapiens splicing factor 3b, subunit 3, 130kD (SF3B3), mRNA. /FEA=mRNA /GEN=SF3B3 /PROD=splicing factor 3b, subunit 3, 130kD /DB_XREF=gi:11034822 /UG=Hs.195614 splicing factor 3b, subunit 3, 130kD /FL=gb:NM_012426.1 gb:BC000463.1 gb:BC003146.1 gb:D13642.1 gb:D87686.1	486.325	382.507
200688_at	splicing factor 3b, subunit 3, 130kDa	D13642.1	23450	gb:D13642.1 /DEF=Human mRNA for KIAA0017 gene, complete cds. /FEA=mRNA /GEN=KIAA0017 /DB_XREF=gi:285998 /UG=Hs.195614 splicing factor 3b, subunit 3, 130kD /FL=gb:NM_012426.1 gb:BC000463.1 gb:BC003146.1 gb:D13642.1 gb:D87686.1	76.8382	79.5416
200689_x_at	eukaryotic translation elongation factor 1 gamma	NM_001404.1	1937	gb:NM_001404.1 /DEF=Homo sapiens eukaryotic translation elongation factor 1 gamma (EEF1G), mRNA. /FEA=mRNA /GEN=EEF1G /PROD=eukaryotic translation elongation factor 1gamma /DB_XREF=gi:4503480 /UG=Hs.2186 eukaryotic translation elongation factor 1 gamma /FL=gb:BC000384.1 gb:BC004189.1 gb:BC004215.1 gb:NM_001404.1	4231.09	5347.84
200690_at	heat shock 70kDa protein 9B (mortalin-2)	AA927701	3313	Consensus includes gb:AA927701 /FEA=EST /DB_XREF=gi:3076521 /DB_XREF=est:om72d09.s1 /CLONE=IMAGE:1552721 /UG=Hs.3069 heat shock 70kD protein 9B (mortalin-2) /FL=gb:BC000478.1 gb:L15189.1 gb:NM_004134.1	114.198	124.071
200691_s_at	heat shock 70kDa protein 9B (mortalin-2)	BC000478.1	3313	gb:BC000478.1 /DEF=Homo sapiens, heat shock 70kD protein 9B (mortalin-2), clone MGC:8684, mRNA, complete cds. /FEA=mRNA /PROD=heat shock 70kD protein 9B (mortalin-2) /DB_XREF=gi:12653414 /UG=Hs.3069 heat shock 70kD protein 9B (mortalin-2) /FL=gb:BC000478.1 gb:L15189.1 gb:NM_004134.1	955.403	1121
200692_s_at	heat shock 70kDa protein 9B (mortalin-2)	NM_004134.1	3313	gb:NM_004134.1 /DEF=Homo sapiens heat shock 70kD protein 9B (mortalin-2) (HSPA9B), mRNA. /FEA=mRNA /GEN=HSPA9B /PROD=heat shock 70kD protein 9B (mortalin-2) /DB_XREF=gi:4758569 /UG=Hs.3069 heat shock 70kD protein 9B (mortalin-2) /FL=gb:BC000478.1 gb:L15189.1 gb:NM_004134.1	865.174	1188.85
200693_at	tyrosine 3-monooxygenase/tryptophan 5-monooxygenase activation protein, theta polypeptide	NM_006826.1	10971	gb:NM_006826.1 /DEF=Homo sapiens tyrosine 3-monooxygenasetryptophan 5-monooxygenase activation protein, theta polypeptide (YWHAQ), mRNA. /FEA=mRNA /GEN=YWHAQ /PROD=tyrosine 3-monooxygenasetryptophan5-monooxygenase activation protein, theta polypeptide /DB_XREF=gi:5803226 /UG=Hs.74405 tyrosine 3-monooxygenasetryptophan 5-monooxygenase activation protein, theta polypeptide /FL=gb:NM_006826.1	3972.57	3860.56
200694_s_at	DEAD/H (Asp-Glu-Ala-Asp/His) box polypeptide 24	NM_020414.2	57062	gb:NM_020414.2 /DEF=Homo sapiens DEADH (Asp-Glu-Ala-AspHis) box polypeptide 24 (DDX24), mRNA. /FEA=mRNA /GEN=DDX24 /PROD=DEADH (Asp-Glu-Ala-AspHis) box polypeptide 24 /DB_XREF=gi:13787212 /UG=Hs.155986 DEADH (Asp-Glu-Ala-AspHis) box polypeptide 24 /FL=gb:AL136886.1 gb:NM_020414.2 gb:AF214731.1	487.221	529.386
200695_at	protein phosphatase 2 (formerly 2A), regulatory subunit A (PR 65), alpha isoform	NM_014225.1	5518	gb:NM_014225.1 /DEF=Homo sapiens protein phosphatase 2 (formerly 2A), regulatory subunit A (PR 65), alpha isoform (PPP2R1A), mRNA. /FEA=mRNA /GEN=PPP2R1A /PROD=protein phosphatase 2 (formerly 2A), regulatorysubunit A (PR 65), alpha isoform /DB_XREF=gi:7657474 /UG=Hs.173902 protein phosphatase 2 (formerly 2A), regulatory subunit A (PR 65), alpha isoform /FL=gb:J02902.1 gb:NM_014225.1	761.816	674.116
200696_s_at	gelsolin (amyloidosis, Finnish type)	NM_000177.1	2934	gb:NM_000177.1 /DEF=Homo sapiens gelsolin (amyloidosis, Finnish type) (GSN), mRNA. /FEA=mRNA /GEN=GSN /PROD=gelsolin (amyloidosis, Finnish type) /DB_XREF=gi:4504164 /UG=Hs.290070 gelsolin (amyloidosis, Finnish type) /FL=gb:NM_000177.1	48.6324	99.6467
200697_at	hexokinase 1	NM_000188.1	3098	gb:NM_000188.1 /DEF=Homo sapiens hexokinase 1 (HK1), nuclear gene encoding mitochondrial protein, mRNA. /FEA=mRNA /GEN=HK1 /PROD=hexokinase 1 /DB_XREF=gi:4504390 /UG=Hs.118625 hexokinase 1 /FL=gb:M75126.1 gb:NM_000188.1	73.7447	71.3742
200698_at	KDEL (Lys-Asp-Glu-Leu) endoplasmic reticulum protein retention receptor 2	NM_006854.2	11014	Consensus includes gb:AL542253 /FEA=EST /DB_XREF=gi:12874115 /DB_XREF=est:AL542253 /CLONE=CS0DE008YC08 (3 prime) /UG=Hs.118778 KDEL (Lys-Asp-Glu-Leu) endoplasmic reticulum protein retention receptor 2 /FL=gb:NM_006854.2	219.094	200.124
200699_at	ribosomal protein L23	NM_006854.2	9349	Consensus includes gb:BE962456 /FEA=EST /DB_XREF=gi:11765376 /DB_XREF=est:601655751R1 /CLONE=IMAGE:3846156 /UG=Hs.118778 KDEL (Lys-Asp-Glu-Leu) endoplasmic reticulum protein retention receptor 2 /FL=gb:NM_006854.2	73.0276	97.0965
200700_s_at	KDEL (Lys-Asp-Glu-Leu) endoplasmic reticulum protein retention receptor 2	NM_006854.2	11014	gb:NM_006854.2 /DEF=Homo sapiens KDEL (Lys-Asp-Glu-Leu) endoplasmic reticulum protein retention receptor 2 (KDELR2), mRNA. /FEA=mRNA /GEN=KDELR2 /PROD=KDEL receptor 2 /DB_XREF=gi:8051609 /UG=Hs.118778 KDEL (Lys-Asp-Glu-Leu) endoplasmic reticulum protein retention receptor 2 /FL=gb:NM_006854.2	796.873	795.931
200701_at	Niemann-Pick disease, type C2	NM_006432.1	10577	gb:NM_006432.1 /DEF=Homo sapiens epididymal secretory protein (19.5kD) (HE1), mRNA. /FEA=mRNA /GEN=HE1 /PROD=epididymal secretory protein (19.5kD) /DB_XREF=gi:5453677 /UG=Hs.119529 epididymal secretory protein (19.5kD) /FL=gb:BC002532.1 gb:NM_006432.1	303.318	290.305
200702_s_at	DEAD/H (Asp-Glu-Ala-Asp/His) box polypeptide 24	BG421209	57062	Consensus includes gb:BG421209 /FEA=EST /DB_XREF=gi:13327715 /DB_XREF=est:602451696F1 /CLONE=IMAGE:4590215 /UG=Hs.155986 DEADH (Asp-Glu-Ala-AspHis) box polypeptide 24 /FL=gb:AL136886.1 gb:NM_020414.2 gb:AF214731.1	225.785	206.002
200703_at	dynein, cytoplasmic, light polypeptide 1	NM_003746.1	8655	gb:NM_003746.1 /DEF=Homo sapiens dynein, cytoplasmic, light polypeptide (PIN), mRNA. /FEA=mRNA /GEN=PIN /PROD=dynein, cytoplasmic, light polypeptide /DB_XREF=gi:4505812 /UG=Hs.5120 dynein, cytoplasmic, light polypeptide /FL=gb:U32944.1 gb:NM_003746.1	1421.04	1318.96
200704_at	LPS-induced TNF-alpha factor	AB034747.1	9516	gb:AB034747.1 /DEF=Homo sapiens SIMPLE mRNA for small integral membrane protein of lysosomelate endosome, complete cds. /FEA=mRNA /GEN=SIMPLE /PROD=small integral membrane protein of lysosomelateendosome /DB_XREF=gi:12862475 /UG=Hs.76507 LPS-induced TNF-alpha factor /FL=gb:AB034747.1 gb:U77396.1 gb:AF010312.1 gb:NM_004862.1	304.555	255.202
200705_s_at	eukaryotic translation elongation factor 1 beta 2	NM_001959.1	1933	gb:NM_001959.1 /DEF=Homo sapiens eukaryotic translation elongation factor 1 beta 2 (EEF1B2), mRNA. /FEA=mRNA /GEN=EEF1B2 /PROD=eukaryotic translation elongation factor 1 beta2 /DB_XREF=gi:4503476 /UG=Hs.275959 eukaryotic translation elongation factor 1 beta 2 /FL=gb:BC004931.1 gb:NM_001959.1	3012.88	2631.99
200706_s_at	LPS-induced TNF-alpha factor	NM_004862.1	9516	gb:NM_004862.1 /DEF=Homo sapiens LPS-induced TNF-alpha factor (PIG7), mRNA. /FEA=mRNA /GEN=PIG7 /PROD=LPS-induced TNF-alpha factor /DB_XREF=gi:4758913 /UG=Hs.76507 LPS-induced TNF-alpha factor /FL=gb:AB034747.1 gb:U77396.1 gb:AF010312.1 gb:NM_004862.1	283.508	203.065
200707_at	protein kinase C substrate 80K-H	NM_002743.1	5589	gb:NM_002743.1 /DEF=Homo sapiens protein kinase C substrate 80K-H (PRKCSH), mRNA. /FEA=mRNA /GEN=PRKCSH /PROD=protein kinase C substrate 80K-H /DB_XREF=gi:4506076 /UG=Hs.1432 protein kinase C substrate 80K-H /FL=gb:J03075.1 gb:NM_002743.1 gb:AF144075.1	443.752	479.836
200708_at	glutamic-oxaloacetic transaminase 2, mitochondrial (aspartate aminotransferase 2)	NM_002080.1	2806	gb:NM_002080.1 /DEF=Homo sapiens glutamic-oxaloacetic transaminase 2, mitochondrial (aspartate aminotransferase 2) (GOT2), nuclear gene encoding mitochondrial protein, mRNA. /FEA=mRNA /GEN=GOT2 /PROD=aspartate aminotransferase 2 precursor /DB_XREF=gi:4504068 /UG=Hs.170197 glutamic-oxaloacetic transaminase 2, mitochondrial (aspartate aminotransferase 2) /FL=gb:BC000525.1 gb:M22632.1 gb:NM_002080.1	633.355	614.956
200709_at	FK506 binding protein 1A, 12kDa	NM_000801.1	2280	gb:NM_000801.1 /DEF=Homo sapiens FK506-binding protein 1A (12kD) (FKBP1A), mRNA. /FEA=mRNA /GEN=FKBP1A /PROD=FK506-binding protein 1A (12kD) /DB_XREF=gi:4503724 /UG=Hs.752 FK506-binding protein 1A (12kD) /FL=gb:BC001925.1 gb:M34539.1 gb:NM_000801.1	587.526	476.226
200710_at	acyl-Coenzyme A dehydrogenase, very long chain	NM_000018.1	37	gb:NM_000018.1 /DEF=Homo sapiens acyl-Coenzyme A dehydrogenase, very long chain (ACADVL), nuclear gene encoding mitochondrial protein, mRNA. /FEA=mRNA /GEN=ACADVL /PROD=acyl-Coenzyme A dehydrogenase, very long chainprecursor /DB_XREF=gi:4557234 /UG=Hs.82208 acyl-Coenzyme A dehydrogenase, very long chain /FL=gb:D43682.1 gb:BC000399.1 gb:NM_000018.1	452.697	520.286
200711_s_at	S-phase kinase-associated protein 1A (p19A)	NM_003197.2	6500	gb:NM_003197.2 /DEF=Homo sapiens transcription elongation factor B (SIII), polypeptide 1-like (TCEB1L), mRNA. /FEA=mRNA /GEN=TCEB1L /PROD=transcription elongation factor B polypeptide1-like /DB_XREF=gi:6006030 /UG=Hs.171626 transcription elongation factor B (SIII), polypeptide 1-like /FL=gb:NM_003197.2	182.021	145.228
200712_s_at	microtubule-associated protein, RP/EB family, member 1	AI633566	22919	Consensus includes gb:AI633566 /FEA=EST /DB_XREF=gi:4684896 /DB_XREF=est:th68f09.x1 /CLONE=IMAGE:2123849 /UG=Hs.234279 microtubule-associated protein, RPEB family, member 1 /FL=gb:NM_012325.1 gb:U24166.1	258.932	282.222
200713_s_at	microtubule-associated protein, RP/EB family, member 1	NM_012325.1	22919	gb:NM_012325.1 /DEF=Homo sapiens microtubule-associated protein, RPEB family, member 1 (MAPRE1), mRNA. /FEA=mRNA /GEN=MAPRE1 /PROD=microtubule-associated protein, RPEB family,member 1 /DB_XREF=gi:6912493 /UG=Hs.234279 microtubule-associated protein, RPEB family, member 1 /FL=gb:NM_012325.1 gb:U24166.1	661.589	656.8
200714_x_at	amplified in osteosarcoma	NM_006812.1	10956	gb:NM_006812.1 /DEF=Homo sapiens amplified in osteosarcoma (OS-9), mRNA. /FEA=mRNA /GEN=OS-9 /PROD=amplified in osteosarcoma /DB_XREF=gi:5803108 /UG=Hs.76228 amplified in osteosarcoma /FL=gb:U41635.1 gb:AB002806.1 gb:NM_006812.1	583.874	572.132
200715_x_at	ribosomal protein L13a	BC000514.1	23521	gb:BC000514.1 /DEF=Homo sapiens, ribosomal protein L13a, clone MGC:8547, mRNA, complete cds. /FEA=mRNA /PROD=ribosomal protein L13a /DB_XREF=gi:12653484 /UG=Hs.119122 ribosomal protein L13a /FL=gb:BC000514.1 gb:NM_012423.1	3697.98	3874.73
200716_x_at	ribosomal protein L13a	NM_012423.1	23521	gb:NM_012423.1 /DEF=Homo sapiens ribosomal protein L13a (RPL13A), mRNA. /FEA=mRNA /GEN=RPL13A /PROD=ribosomal protein L13a /DB_XREF=gi:6912633 /UG=Hs.119122 ribosomal protein L13a /FL=gb:BC000514.1 gb:NM_012423.1	6021.6	6999.36
200717_x_at	ribosomal protein L7	NM_000971.1	6129	gb:NM_000971.1 /DEF=Homo sapiens ribosomal protein L7 (RPL7), mRNA. /FEA=mRNA /GEN=RPL7 /PROD=ribosomal protein L7 /DB_XREF=gi:4506658 /UG=Hs.153 ribosomal protein L7 /FL=gb:L16558.1 gb:NM_000971.1	5710.9	5751.87
200718_s_at	S-phase kinase-associated protein 1A (p19A)	NM_003197.2	6500	Consensus includes gb:AA927664 /FEA=EST /DB_XREF=gi:3076484 /DB_XREF=est:om71h10.s1 /CLONE=IMAGE:1552675 /UG=Hs.171626 transcription elongation factor B (SIII), polypeptide 1-like /FL=gb:NM_003197.2	1693.18	1545.02
200719_at	S-phase kinase-associated protein 1A (p19A)	NM_003197.2	6500	Consensus includes gb:BE964043 /FEA=EST /DB_XREF=gi:11767371 /DB_XREF=est:601657616R1 /CLONE=IMAGE:3875955 /UG=Hs.171626 transcription elongation factor B (SIII), polypeptide 1-like /FL=gb:NM_003197.2	22.646	44.3306
200720_s_at	ARP1 actin-related protein 1 homolog A, centractin alpha (yeast)	AL532341	10121	Consensus includes gb:AL532341 /FEA=EST /DB_XREF=gi:12795834 /DB_XREF=est:AL532341 /CLONE=CS0DM014YJ21 (5 prime) /UG=Hs.153961 ARP1 (actin-related protein 1, yeast) homolog A (centractin alpha) /FL=gb:BC000693.1 gb:NM_005736.2	231.473	204.653
200721_s_at	ARP1 actin-related protein 1 homolog A, centractin alpha (yeast)	NM_005736.2	10121	gb:NM_005736.2 /DEF=Homo sapiens ARP1 (actin-related protein 1, yeast) homolog A (centractin alpha) (ACTR1A), mRNA. /FEA=mRNA /GEN=ACTR1A /PROD=actin-related protein 1A /DB_XREF=gi:13325058 /UG=Hs.153961 ARP1 (actin-related protein 1, yeast) homolog A (centractin alpha) /FL=gb:BC000693.1 gb:NM_005736.2	151.05	147.121
200722_s_at	membrane component, chromosome 11, surface marker 1	BG258784	4076	Consensus includes gb:BG258784 /FEA=EST /DB_XREF=gi:12768600 /DB_XREF=est:602378049F1 /CLONE=IMAGE:4508820 /UG=Hs.278672 membrane component, chromosome 11, surface marker 1 /FL=gb:BC001731.1 gb:NM_005898.1	963.349	948.816
200723_s_at	membrane component, chromosome 11, surface marker 1	NM_005898.1	4076	gb:NM_005898.1 /DEF=Homo sapiens membrane component, chromosome 11, surface marker 1 (M11S1), mRNA. /FEA=mRNA /GEN=M11S1 /PROD=membrane component, chromosome 11, surfacemarker 1 /DB_XREF=gi:5174502 /UG=Hs.278672 membrane component, chromosome 11, surface marker 1 /FL=gb:BC001731.1 gb:NM_005898.1	1539.33	1324.36
200724_at	ribosomal protein L10	BC003358.1	6134	gb:BC003358.1 /DEF=Homo sapiens, ribosomal protein L10, clone MGC:5189, mRNA, complete cds. /FEA=mRNA /PROD=ribosomal protein L10 /DB_XREF=gi:13097176 /UG=Hs.29797 ribosomal protein L10 /FL=gb:BC003358.1 gb:M73791.1 gb:M64241.1 gb:NM_006013.1	46.5116	36.2918
200725_x_at	ribosomal protein L10	NM_006013.1	6134	gb:NM_006013.1 /DEF=Homo sapiens ribosomal protein L10 (RPL10), mRNA. /FEA=mRNA /GEN=RPL10 /PROD=ribosomal protein L10 /DB_XREF=gi:5174430 /UG=Hs.29797 ribosomal protein L10 /FL=gb:BC003358.1 gb:M73791.1 gb:M64241.1 gb:NM_006013.1	6480.94	6109.94
200726_at	protein phosphatase 1, catalytic subunit, gamma isoform	NM_002710.1	5501	gb:NM_002710.1 /DEF=Homo sapiens protein phosphatase 1, catalytic subunit, gamma isoform (PPP1CC), mRNA. /FEA=mRNA /GEN=PPP1CC /PROD=protein phosphatase 1, catalytic subunit, gammaisoform /DB_XREF=gi:4506006 /UG=Hs.79081 protein phosphatase 1, catalytic subunit, gamma isoform /FL=gb:NM_002710.1	1208.88	879.034
200727_s_at	ARP2 actin-related protein 2 homolog (yeast)	AA699583	10097	Consensus includes gb:AA699583 /FEA=EST /DB_XREF=gi:2703730 /DB_XREF=est:zi42g07.s1 /CLONE=IMAGE:433500 /UG=Hs.42915 ARP2 (actin-related protein 2, yeast) homolog /FL=gb:AF006082.1 gb:NM_005722.1	709.095	623.995
200728_at	Homo sapiens mRNA; cDNA DKFZp566E233 (from clone DKFZp566E233)	AA699583		Consensus includes gb:BE566290 /FEA=EST /DB_XREF=gi:9810010 /DB_XREF=est:601339864F1 /CLONE=IMAGE:3682406 /UG=Hs.42915 ARP2 (actin-related protein 2, yeast) homolog /FL=gb:AF006082.1 gb:NM_005722.1	904.681	780.168
200729_s_at	ARP2 actin-related protein 2 homolog (yeast)	NM_005722.1	10097	gb:NM_005722.1 /DEF=Homo sapiens ARP2 (actin-related protein 2, yeast) homolog (ACTR2), mRNA. /FEA=mRNA /GEN=ACTR2 /PROD=ARP2 (actin-related protein 2, yeast) homolog /DB_XREF=gi:5031570 /UG=Hs.42915 ARP2 (actin-related protein 2, yeast) homolog /FL=gb:AF006082.1 gb:NM_005722.1	742.17	559.598
200730_s_at	protein tyrosine phosphatase type IVA, member 1	BF576710	7803	Consensus includes gb:BF576710 /FEA=EST /DB_XREF=gi:11650422 /DB_XREF=est:602135085F1 /CLONE=IMAGE:4290141 /UG=Hs.227777 protein tyrosine phosphatase type IVA, member 1 /FL=gb:U48296.1 gb:NM_003463.1	164.672	191.112
200731_s_at	protein tyrosine phosphatase type IVA, member 1	BF576710	7803	Consensus includes gb:AW165960 /FEA=EST /DB_XREF=gi:6397485 /DB_XREF=est:xf43a12.x1 /CLONE=IMAGE:2620798 /UG=Hs.227777 protein tyrosine phosphatase type IVA, member 1 /FL=gb:U48296.1 gb:NM_003463.1	72.2187	81.1791
200732_s_at	protein tyrosine phosphatase type IVA, member 1	BF576710	7803	Consensus includes gb:AL578310 /FEA=EST /DB_XREF=gi:12942259 /DB_XREF=est:AL578310 /CLONE=CS0DK010YM06 (3 prime) /UG=Hs.227777 protein tyrosine phosphatase type IVA, member 1 /FL=gb:U48296.1 gb:NM_003463.1	115.534	133.393
200733_s_at	protein tyrosine phosphatase type IVA, member 1	U48296.1	7803	gb:U48296.1 /DEF=Homo sapiens protein tyrosine phosphatase PTPCAAX1 (hPTPCAAX1) mRNA, complete cds. /FEA=mRNA /GEN=hPTPCAAX1 /PROD=protein tyrosine phosphatase PTPCAAX1 /DB_XREF=gi:1777754 /UG=Hs.227777 protein tyrosine phosphatase type IVA, member 1 /FL=gb:U48296.1 gb:NM_003463.1	48.0708	39.0171
200734_s_at	ADP-ribosylation factor 3	BG341906	377	Consensus includes gb:BG341906 /FEA=EST /DB_XREF=gi:13148344 /DB_XREF=est:602463246F1 /CLONE=IMAGE:4576258 /UG=Hs.119177 ADP-ribosylation factor 3 /FL=gb:M74491.1 gb:NM_001659.1	487.28	433.549
200735_x_at	nascent-polypeptide-associated complex alpha polypeptide	NM_005594.1	4666	gb:NM_005594.1 /DEF=Homo sapiens nascent-polypeptide-associated complex alpha polypeptide (NACA), mRNA. /FEA=mRNA /GEN=NACA /PROD=nascent-polypeptide-associated complex alphapolypeptide /DB_XREF=gi:5031930 /UG=Hs.32916 nascent-polypeptide-associated complex alpha polypeptide /FL=gb:AF054187.1 gb:NM_005594.1	3843.49	4571.59
200736_s_at	glutathione peroxidase 1	NM_000581.1	2876	gb:NM_000581.1 /DEF=Homo sapiens glutathione peroxidase 1 (GPX1), mRNA. /FEA=mRNA /GEN=GPX1 /PROD=glutathione peroxidase 1 /DB_XREF=gi:10834975 /UG=Hs.76686 glutathione peroxidase 1 /FL=gb:NM_000581.1 gb:BC000742.1 gb:M21304.1	15.4638	3.82188
200737_at	phosphoglycerate kinase 1	NM_000291.1	5230	gb:NM_000291.1 /DEF=Homo sapiens phosphoglycerate kinase 1 (PGK1), mRNA. /FEA=mRNA /GEN=PGK1 /PROD=phosphoglycerate kinase 1 /DB_XREF=gi:4505762 /UG=Hs.78771 phosphoglycerate kinase 1 /FL=gb:NM_000291.1	603.136	672.373
200738_s_at	phosphoglycerate kinase 1	NM_000291.1	5230	gb:NM_000291.1 /DEF=Homo sapiens phosphoglycerate kinase 1 (PGK1), mRNA. /FEA=mRNA /GEN=PGK1 /PROD=phosphoglycerate kinase 1 /DB_XREF=gi:4505762 /UG=Hs.78771 phosphoglycerate kinase 1 /FL=gb:NM_000291.1	1548.78	1877.9
200739_s_at	SMT3 suppressor of mif two 3 homolog 1 (yeast)	BG338532	6612	Consensus includes gb:BG338532 /FEA=EST /DB_XREF=gi:13144970 /DB_XREF=est:602436260F1 /CLONE=IMAGE:4554278 /UG=Hs.85119 SMT3 (suppressor of mif two 3, yeast) homolog 1 /FL=gb:BC000036.1 gb:NM_006936.1	361.239	378.725
200740_s_at	SMT3 suppressor of mif two 3 homolog 1 (yeast)	NM_006936.1	6612	gb:NM_006936.1 /DEF=Homo sapiens SMT3 (suppressor of mif two 3, yeast) homolog 1 (SMT3H1), mRNA. /FEA=mRNA /GEN=SMT3H1 /PROD=SMT3 (suppressor of mif two 3, yeast) homolog 1 /DB_XREF=gi:5902095 /UG=Hs.85119 SMT3 (suppressor of mif two 3, yeast) homolog 1 /FL=gb:BC000036.1 gb:NM_006936.1	539.683	615.135
200741_s_at	ribosomal protein S27 (metallopanstimulin 1)	NM_001030.1	6232	gb:NM_001030.1 /DEF=Homo sapiens ribosomal protein S27 (metallopanstimulin 1) (RPS27), mRNA. /FEA=mRNA /GEN=RPS27 /PROD=ribosomal protein S27 (metallopanstimulin 1) /DB_XREF=gi:4506710 /UG=Hs.195453 ribosomal protein S27 (metallopanstimulin 1) /FL=gb:U57847.1 gb:L19739.1 gb:NM_001030.1	5447.51	5841.22
200742_s_at	ceroid-lipofuscinosis, neuronal 2, late infantile (Jansky-Bielschowsky disease)	BG231932	1200	Consensus includes gb:BG231932 /FEA=EST /DB_XREF=gi:12727071 /DB_XREF=est:naf34b12.x1 /CLONE=IMAGE:4142926 /UG=Hs.20478 ceroid-lipofuscinosis, neuronal 2, late infantile (Jansky-Bielschowsky disease) /FL=gb:AF017456.1 gb:NM_000391.2	237.112	213.947
200743_s_at	ceroid-lipofuscinosis, neuronal 2, late infantile (Jansky-Bielschowsky disease)	NM_000391.2	1200	gb:NM_000391.2 /DEF=Homo sapiens ceroid-lipofuscinosis, neuronal 2, late infantile (Jansky-Bielschowsky disease) (CLN2), mRNA. /FEA=mRNA /GEN=CLN2 /PROD=ceroid-lipofuscinosis, neuronal 2, lateinfantile (Jansky-Bielschowsky disease) /DB_XREF=gi:5597012 /UG=Hs.20478 ceroid-lipofuscinosis, neuronal 2, late infantile (Jansky-Bielschowsky disease) /FL=gb:AF017456.1 gb:NM_000391.2	175.777	176.279
200744_s_at	guanine nucleotide binding protein (G protein), beta polypeptide 1	NM_002074.1	2782	Consensus includes gb:AI741124 /FEA=EST /DB_XREF=gi:5109412 /DB_XREF=est:wg19c04.x1 /CLONE=IMAGE:2365542 /UG=Hs.215595 guanine nucleotide binding protein (G protein), beta polypeptide 1 /FL=gb:NM_002074.1 gb:BC004186.1	717.536	577.815
200745_s_at	guanine nucleotide binding protein (G protein), beta polypeptide 1	NM_002074.1	2782	Consensus includes gb:AF070603.1 /DEF=Homo sapiens clone 24584 beta-subunit signal transducing proteins GSGI mRNA, partial cds. /FEA=mRNA /PROD=beta-subunit signal transducing proteins GSGI /DB_XREF=gi:3387983 /UG=Hs.215595 guanine nucleotide binding protein (G protein), beta polypeptide 1 /FL=gb:NM_002074.1 gb:BC004186.1	686.42	523.199
200746_s_at	guanine nucleotide binding protein (G protein), beta polypeptide 1	NM_002074.1	2782	gb:NM_002074.1 /DEF=Homo sapiens guanine nucleotide binding protein (G protein), beta polypeptide 1 (GNB1), mRNA. /FEA=mRNA /GEN=GNB1 /PROD=guanine nucleotide binding protein (G protein),beta polypeptide 1 /DB_XREF=gi:11321584 /UG=Hs.215595 guanine nucleotide binding protein (G protein), beta polypeptide 1 /FL=gb:NM_002074.1 gb:BC004186.1	585.179	600.692
200747_s_at	nuclear mitotic apparatus protein 1	NM_006185.1	4926	gb:NM_006185.1 /DEF=Homo sapiens nuclear mitotic apparatus protein 1 (NUMA1), mRNA. /FEA=mRNA /GEN=NUMA1 /PROD=nuclear mitotic apparatus protein 1 /DB_XREF=gi:5453819 /UG=Hs.301512 nuclear mitotic apparatus protein 1 /FL=gb:NM_006185.1	222.247	234.146
200748_s_at	ferritin, heavy polypeptide 1	NM_002032.1	2495	gb:NM_002032.1 /DEF=Homo sapiens ferritin, heavy polypeptide 1 (FTH1), mRNA. /FEA=mRNA /GEN=FTH1 /PROD=ferritin, heavy polypeptide 1 /DB_XREF=gi:4503794 /UG=Hs.62954 ferritin, heavy polypeptide 1 /FL=gb:BC000857.1 gb:BC001399.1 gb:M11146.1 gb:M12937.1 gb:M97164.1 gb:NM_002032.1 gb:L20941.1	2770.97	2385.27
200749_at	RAN, member RAS oncogene family	BF112006	5901	Consensus includes gb:BF112006 /FEA=EST /DB_XREF=gi:10941619 /DB_XREF=est:7l37e05.x1 /CLONE=IMAGE:3523665 /UG=Hs.10842 RAN, member RAS oncogene family /FL=gb:BC000852.1 gb:BC004272.1 gb:M31469.1 gb:AF052578.1 gb:AF054183.1 gb:NM_006325.2	138.026	211.57
200750_s_at	RAN, member RAS oncogene family	AF054183.1	5901	gb:AF054183.1 /DEF=Homo sapiens GTP binding protein mRNA, complete cds. /FEA=mRNA /PROD=GTP binding protein /DB_XREF=gi:4092053 /UG=Hs.10842 RAN, member RAS oncogene family /FL=gb:BC000852.1 gb:BC004272.1 gb:M31469.1 gb:AF052578.1 gb:AF054183.1 gb:NM_006325.2	2746.9	3241.25
200751_s_at	heterogeneous nuclear ribonucleoprotein C (C1/C2)	BE898861	3183	Consensus includes gb:BE898861 /FEA=EST /DB_XREF=gi:10365758 /DB_XREF=est:601682157F1 /CLONE=IMAGE:3952046 /UG=Hs.182447 heterogeneous nuclear ribonucleoprotein C (C1C2) /FL=gb:BC003394.1 gb:M16342.1 gb:NM_004500.1	1096.09	1239.19
200752_s_at	calpain 1, (mu/I) large subunit	NM_005186.2	823	gb:NM_005186.2 /DEF=Homo sapiens calpain 1, (muI) large subunit (CAPN1), mRNA. /FEA=mRNA /GEN=CAPN1 /PROD=calpain 1, large subunit /DB_XREF=gi:12408655 /UG=Hs.2575 calpain 1, (muI) large subunit /FL=gb:NM_005186.2	383.126	278.139
200753_x_at	splicing factor, arginine/serine-rich 2	BE866585	6427	Consensus includes gb:BE866585 /FEA=EST /DB_XREF=gi:10315361 /DB_XREF=est:601678773F1 /CLONE=IMAGE:3961243 /UG=Hs.73965 splicing factor, arginineserine-rich 2 /FL=gb:BC000339.1 gb:BC001303.1 gb:M90104.1 gb:NM_003016.1	626.163	691.68
200754_x_at	splicing factor, arginine/serine-rich 2	NM_003016.1	6427	gb:NM_003016.1 /DEF=Homo sapiens splicing factor, arginineserine-rich 2 (SFRS2), mRNA. /FEA=mRNA /GEN=SFRS2 /PROD=splicing factor, arginineserine-rich 2 /DB_XREF=gi:4506898 /UG=Hs.73965 splicing factor, arginineserine-rich 2 /FL=gb:BC000339.1 gb:BC001303.1 gb:M90104.1 gb:NM_003016.1	2006.71	2265.1
200755_s_at	calumenin	BF939365	813	Consensus includes gb:BF939365 /FEA=EST /DB_XREF=gi:12356685 /DB_XREF=est:nad87h04.x1 /CLONE=IMAGE:3410551 /UG=Hs.7753 calumenin /FL=gb:U67280.1 gb:AF013759.1 gb:NM_001219.2	250.561	247.558
200756_x_at	calumenin	U67280.1	813	gb:U67280.1 /DEF=Homo sapiens calumenin mRNA, complete cds. /FEA=mRNA /PROD=calumenin /DB_XREF=gi:2809323 /UG=Hs.7753 calumenin /FL=gb:U67280.1 gb:AF013759.1 gb:NM_001219.2	259.426	264.664
200757_s_at	calumenin	NM_001219.2	813	gb:NM_001219.2 /DEF=Homo sapiens calumenin (CALU), mRNA. /FEA=mRNA /GEN=CALU /PROD=calumenin precursor /DB_XREF=gi:6005991 /UG=Hs.7753 calumenin /FL=gb:U67280.1 gb:AF013759.1 gb:NM_001219.2	338.908	349.824
200758_s_at	nuclear factor (erythroid-derived 2)-like 1	AI361227	4779	Consensus includes gb:AI361227 /FEA=EST /DB_XREF=gi:4112848 /DB_XREF=est:qy12a07.x1 /CLONE=IMAGE:2011764 /UG=Hs.83469 nuclear factor (erythroid-derived 2)-like 1 /FL=gb:NM_003204.1 gb:U08853.1	253.413	252.96
200759_x_at	nuclear factor (erythroid-derived 2)-like 1	NM_003204.1	4779	gb:NM_003204.1 /DEF=Homo sapiens nuclear factor (erythroid-derived 2)-like 1 (NFE2L1), mRNA. /FEA=mRNA /GEN=NFE2L1 /PROD=transcription factor 11 (basic leucine zippertype) /DB_XREF=gi:4505378 /UG=Hs.83469 nuclear factor (erythroid-derived 2)-like 1 /FL=gb:NM_003204.1 gb:U08853.1	278.038	238.353
200760_s_at	vitamin A responsive; cytoskeleton related	N92494	10550	Consensus includes gb:N92494 /FEA=EST /DB_XREF=gi:1264803 /DB_XREF=est:zb12h11.s1 /CLONE=IMAGE:301893 /UG=Hs.92384 vitamin A responsive; cytoskeleton related /FL=gb:BC005143.1 gb:AF070523.1 gb:AF125530.1 gb:AF161476.1 gb:NM_006407.2	666.9	397.061
200761_s_at	vitamin A responsive; cytoskeleton related	NM_006407.2	10550	gb:NM_006407.2 /DEF=Homo sapiens vitamin A responsive; cytoskeleton related (JWA), mRNA. /FEA=mRNA /GEN=JWA /PROD=vitamin A responsive; cytoskeleton related /DB_XREF=gi:7669496 /UG=Hs.92384 vitamin A responsive; cytoskeleton related /FL=gb:BC005143.1 gb:AF070523.1 gb:AF125530.1 gb:AF161476.1 gb:NM_006407.2	748.476	526.792
200762_at	dihydropyrimidinase-like 2	NM_001386.1	1808	gb:NM_001386.1 /DEF=Homo sapiens dihydropyrimidinase-like 2 (DPYSL2), mRNA. /FEA=mRNA /GEN=DPYSL2 /PROD=dihydropyrimidinase-like 2 /DB_XREF=gi:4503376 /UG=Hs.173381 dihydropyrimidinase-like 2 /FL=gb:U17279.1 gb:D78013.1 gb:U97105.1 gb:NM_001386.1	46.165	35.6403
200763_s_at	ribosomal protein, large, P1	NM_001003.1	6176	gb:NM_001003.1 /DEF=Homo sapiens ribosomal protein, large, P1 (RPLP1), mRNA. /FEA=mRNA /GEN=RPLP1 /PROD=ribosomal protein, large, P1 /DB_XREF=gi:4506668 /UG=Hs.177592 ribosomal protein, large, P1 /FL=gb:BC003369.1 gb:M17886.1 gb:NM_001003.1	5385.46	5763.73
200764_s_at	catenin (cadherin-associated protein), alpha 1, 102kDa	AI826881	1495	Consensus includes gb:AI826881 /FEA=EST /DB_XREF=gi:5447552 /DB_XREF=est:wk75f03.x1 /CLONE=IMAGE:2421245 /UG=Hs.178452 catenin (cadherin-associated protein), alpha 1 (102kD) /FL=gb:L23805.1 gb:NM_001903.1	233.097	176.966
200765_x_at	catenin (cadherin-associated protein), alpha 1, 102kDa	NM_001903.1	1495	gb:NM_001903.1 /DEF=Homo sapiens catenin (cadherin-associated protein), alpha 1 (102kD) (CTNNA1), mRNA. /FEA=mRNA /GEN=CTNNA1 /PROD=catenin (cadherin-associated protein), alpha 1(102kD) /DB_XREF=gi:4503126 /UG=Hs.178452 catenin (cadherin-associated protein), alpha 1 (102kD) /FL=gb:L23805.1 gb:NM_001903.1	196.685	183.049
200766_at	cathepsin D (lysosomal aspartyl protease)	NM_001909.1	1509	gb:NM_001909.1 /DEF=Homo sapiens cathepsin D (lysosomal aspartyl protease) (CTSD), mRNA. /FEA=mRNA /GEN=CTSD /PROD=cathepsin D (lysosomal aspartyl protease) /DB_XREF=gi:4503142 /UG=Hs.79572 cathepsin D (lysosomal aspartyl protease) /FL=gb:M11233.1 gb:NM_001909.1	123.44	150.264
200767_s_at	chromosome 9 open reading frame 10	NM_014612.1	23196	gb:NM_014612.1 /DEF=Homo sapiens C9orf10 protein (C9orf10), mRNA. /FEA=mRNA /GEN=C9orf10 /PROD=C9orf10 protein /DB_XREF=gi:8922113 /UG=Hs.76666 C9orf10 protein /FL=gb:AF214737.1 gb:NM_014612.1	134.449	200.847
200768_s_at	methionine adenosyltransferase II, alpha	BC001686.1	4144	gb:BC001686.1 /DEF=Homo sapiens, methionine adenosyltransferase II, alpha, clone MGC:2907, mRNA, complete cds. /FEA=mRNA /PROD=methionine adenosyltransferase II, alpha /DB_XREF=gi:12804546 /UG=Hs.77502 methionine adenosyltransferase II, alpha /FL=gb:BC001686.1 gb:BC001854.1 gb:NM_005911.1	572.049	566.112
200769_s_at	methionine adenosyltransferase II, alpha	NM_005911.1	4144	gb:NM_005911.1 /DEF=Homo sapiens methionine adenosyltransferase II, alpha (MAT2A), mRNA. /FEA=mRNA /GEN=MAT2A /PROD=methionine adenosyltransferase II, alpha /DB_XREF=gi:5174528 /UG=Hs.77502 methionine adenosyltransferase II, alpha /FL=gb:BC001686.1 gb:BC001854.1 gb:NM_005911.1	450.563	426.552
200770_s_at	laminin, gamma 1 (formerly LAMB2)	J03202.1	3915	gb:J03202.1 /DEF=Human laminin B2 chain mRNA, complete cds. /FEA=mRNA /GEN=LAMB2 /DB_XREF=gi:186916 /UG=Hs.214982 laminin, gamma 1 (formerly LAMB2) /FL=gb:J03202.1 gb:NM_002293.2	154.228	159.69
200771_at	laminin, gamma 1 (formerly LAMB2)	NM_002293.2	3915	gb:NM_002293.2 /DEF=Homo sapiens laminin, gamma 1 (formerly LAMB2) (LAMC1), mRNA. /FEA=mRNA /GEN=LAMC1 /PROD=laminin, gamma 1 precursor /DB_XREF=gi:9845497 /UG=Hs.214982 laminin, gamma 1 (formerly LAMB2) /FL=gb:J03202.1 gb:NM_002293.2	95.6357	79.7465
200772_x_at	prothymosin, alpha (gene sequence 28)	BF686442	5757	Consensus includes gb:BF686442 /FEA=EST /DB_XREF=gi:11971850 /DB_XREF=est:602143234F1 /CLONE=IMAGE:4304193 /UG=Hs.250655 prothymosin, alpha (gene sequence 28) /FL=gb:BC003510.1 gb:M26708.1 gb:M14630.1 gb:NM_002823.1	3831.88	5436.44
200773_x_at	prothymosin, alpha (gene sequence 28)	NM_002823.1	5757	gb:NM_002823.1 /DEF=Homo sapiens prothymosin, alpha (gene sequence 28) (PTMA), mRNA. /FEA=mRNA /GEN=PTMA /PROD=prothymosin, alpha (gene sequence 28) /DB_XREF=gi:4506276 /UG=Hs.250655 prothymosin, alpha (gene sequence 28) /FL=gb:BC003510.1 gb:M26708.1 gb:M14630.1 gb:NM_002823.1	3191.79	3272.47
200774_at	chromosome 9 open reading frame 10	BE963765	23196	Consensus includes gb:BE963765 /FEA=EST /DB_XREF=gi:11767182 /DB_XREF=est:601657412R1 /CLONE=IMAGE:3875738 /UG=Hs.76666 C9orf10 protein /FL=gb:AF214737.1 gb:NM_014612.1	802.362	842.621
200775_s_at	heterogeneous nuclear ribonucleoprotein K	BC000355.1	3190	gb:BC000355.1 /DEF=Homo sapiens, heterogeneous nuclear ribonucleoprotein K, clone MGC:8660, mRNA, complete cds. /FEA=mRNA /PROD=heterogeneous nuclear ribonucleoprotein K /DB_XREF=gi:12653174 /UG=Hs.129548 heterogeneous nuclear ribonucleoprotein K /FL=gb:BC000355.1 gb:NM_002140.1	1500.59	1730.41
200776_s_at	basic leucine zipper and W2 domains 1	AL518328	9689	Consensus includes gb:AL518328 /FEA=EST /DB_XREF=gi:12781821 /DB_XREF=est:AL518328 /CLONE=CS0DA009YK18 (3 prime) /UG=Hs.155291 KIAA0005 gene product /FL=gb:D13630.1 gb:NM_014670.1	550.481	485.957
200777_s_at	basic leucine zipper and W2 domains 1	NM_014670.1	9689	gb:NM_014670.1 /DEF=Homo sapiens KIAA0005 gene product (KIAA0005), mRNA. /FEA=mRNA /GEN=KIAA0005 /PROD=KIAA0005 gene product /DB_XREF=gi:7661849 /UG=Hs.155291 KIAA0005 gene product /FL=gb:D13630.1 gb:NM_014670.1	851.889	834.028
200778_s_at	neural precursor cell expressed, developmentally down-regulated 5	AI191427	4735	Consensus includes gb:AI191427 /FEA=EST /DB_XREF=gi:3742636 /DB_XREF=est:qe48g03.x1 /CLONE=IMAGE:1742260 /UG=Hs.155595 neural precursor cell expressed, developmentally down-regulated 5 /FL=gb:D28540.1 gb:NM_004404.1 gb:D63878.1	925.153	851.455
200779_at	activating transcription factor 4 (tax-responsive enhancer element B67)	NM_001675.1	468	gb:NM_001675.1 /DEF=Homo sapiens activating transcription factor 4 (tax-responsive enhancer element B67) (ATF4), mRNA. /FEA=mRNA /GEN=ATF4 /PROD=activating transcription factor 4 /DB_XREF=gi:4502264 /UG=Hs.181243 activating transcription factor 4 (tax-responsive enhancer element B67) /FL=gb:M86842.1 gb:NM_001675.1	1233.55	1355.36
200780_x_at	GNAS complex locus	NM_000516.2	2778	gb:NM_000516.2 /DEF=Homo sapiens guanine nucleotide binding protein (G protein), alpha stimulating activity polypeptide 1 (GNAS1), mRNA. /FEA=mRNA /GEN=GNAS1 /PROD=guanine nucleotide binding protein (G protein),alpha stimulating activity polypeptide 1 /DB_XREF=gi:8659565 /UG=Hs.273385 guanine nucleotide binding protein (G protein), alpha stimulating activity polypeptide 1 /FL=gb:BC002722.1 gb:AF0…	2851.41	3256.86
200781_s_at	ribosomal protein S15a	NM_001019.1	6210	gb:NM_001019.1 /DEF=Homo sapiens ribosomal protein S15a (RPS15A), mRNA. /FEA=mRNA /GEN=RPS15A /PROD=ribosomal protein S15a /DB_XREF=gi:4506688 /UG=Hs.2953 ribosomal protein S15a /FL=gb:BC001697.1 gb:NM_001019.1	4023.57	3959.79
200782_at	annexin A5	NM_001154.2	308	gb:NM_001154.2 /DEF=Homo sapiens annexin A5 (ANXA5), mRNA. /FEA=mRNA /GEN=ANXA5 /PROD=annexin V /DB_XREF=gi:4809273 /UG=Hs.300711 annexin A5 /FL=gb:BC001429.1 gb:BC004993.1 gb:M18366.1 gb:J03745.1 gb:M21731.1 gb:M19384.1 gb:D00172.1 gb:NM_001154.2	812.918	635.307
200783_s_at	stathmin 1/oncoprotein 18	NM_005563.2	3925	gb:NM_005563.2 /DEF=Homo sapiens leukemia-associated phosphoprotein p18 (stathmin) (LAP18), mRNA. /FEA=mRNA /GEN=LAP18 /PROD=leukemia-associated phosphoprotein p18 /DB_XREF=gi:13518023 /UG=Hs.81915 leukemia-associated phosphoprotein p18 (stathmin) /FL=gb:NM_005563.2 gb:J04991.1	436.288	405.686
200784_s_at	Homo sapiens, Similar to low density lipoprotein-related protein 1 (alpha-2-macroglobulin receptor), clone IMAGE:4110815, mRNA	BF304759		Consensus includes gb:BF304759 /FEA=EST /DB_XREF=gi:11251657 /DB_XREF=est:601888339F1 /CLONE=IMAGE:4122417 /UG=Hs.89137 low density lipoprotein-related protein 1 (alpha-2-macroglobulin receptor) /FL=gb:NM_002332.1	38.5947	36.1798
200785_s_at	low density lipoprotein-related protein 1 (alpha-2-macroglobulin receptor)	NM_002332.1	4035	gb:NM_002332.1 /DEF=Homo sapiens low density lipoprotein-related protein 1 (alpha-2-macroglobulin receptor) (LRP1), mRNA. /FEA=mRNA /GEN=LRP1 /PROD=low density lipoprotein-related protein 1(alpha-2-macroglobulin receptor) /DB_XREF=gi:4758685 /UG=Hs.89137 low density lipoprotein-related protein 1 (alpha-2-macroglobulin receptor) /FL=gb:NM_002332.1	18.1947	16.0935
200786_at	proteasome (prosome, macropain) subunit, beta type, 7	NM_002799.1	5695	gb:NM_002799.1 /DEF=Homo sapiens proteasome (prosome, macropain) subunit, beta type, 7 (PSMB7), mRNA. /FEA=mRNA /GEN=PSMB7 /PROD=proteasome (prosome, macropain) subunit, betatype, 7 /DB_XREF=gi:4506202 /UG=Hs.118065 proteasome (prosome, macropain) subunit, beta type, 7 /FL=gb:BC000509.1 gb:D38048.1 gb:NM_002799.1	963.06	957.743
200787_s_at	phosphoprotein enriched in astrocytes 15	BC002426.1	8682	gb:BC002426.1 /DEF=Homo sapiens, phosphoprotein enriched in astrocytes 15, clone MGC:1685, mRNA, complete cds. /FEA=mRNA /PROD=phosphoprotein enriched in astrocytes 15 /DB_XREF=gi:12803230 /UG=Hs.194673 phosphoprotein enriched in astrocytes 15 /FL=gb:BC002426.1 gb:NM_003768.1	216.147	190.848
200788_s_at	phosphoprotein enriched in astrocytes 15	NM_003768.1	8682	gb:NM_003768.1 /DEF=Homo sapiens phosphoprotein enriched in astrocytes 15 (PEA15), mRNA. /FEA=mRNA /GEN=PEA15 /PROD=phosphoprotein enriched in astrocytes 15 /DB_XREF=gi:4505704 /UG=Hs.194673 phosphoprotein enriched in astrocytes 15 /FL=gb:BC002426.1 gb:NM_003768.1	158.061	148.186
200789_at	enoyl Coenzyme A hydratase 1, peroxisomal	NM_001398.1	1891	gb:NM_001398.1 /DEF=Homo sapiens enoyl Coenzyme A hydratase 1, peroxisomal (ECH1), mRNA. /FEA=mRNA /GEN=ECH1 /PROD=peroxisomal enoyl-coenzyme A hydratase-likeprotein /DB_XREF=gi:4503446 /UG=Hs.196176 enoyl Coenzyme A hydratase 1, peroxisomal /FL=gb:NM_001398.1 gb:U16660.1	568.961	397.508
200790_at	ornithine decarboxylase 1	NM_002539.1	4953	gb:NM_002539.1 /DEF=Homo sapiens ornithine decarboxylase 1 (ODC1) mRNA. /FEA=mRNA /GEN=ODC1 /PROD=ornithine decarboxylase 1 /DB_XREF=gi:4505488 /UG=Hs.75212 ornithine decarboxylase 1 /FL=gb:M16650.1 gb:NM_002539.1	4857.27	5161.96
200791_s_at	IQ motif containing GTPase activating protein 1	NM_003870.1	8826	gb:NM_003870.1 /DEF=Homo sapiens IQ motif containing GTPase activating protein 1 (IQGAP1), mRNA. /FEA=mRNA /GEN=IQGAP1 /PROD=IQ motif containing GTPase activating protein 1 /DB_XREF=gi:4506786 /UG=Hs.1742 IQ motif containing GTPase activating protein 1 /FL=gb:NM_003870.1 gb:L33075.1	158.308	176.172
200792_at	thyroid autoantigen 70kDa (Ku antigen)	NM_001469.1	2547	gb:NM_001469.1 /DEF=Homo sapiens thyroid autoantigen 70kD (Ku antigen) (G22P1), mRNA. /FEA=mRNA /GEN=G22P1 /PROD=thyroid autoantigen 70kD (Ku antigen) /DB_XREF=gi:4503840 /UG=Hs.197345 thyroid autoantigen 70kD (Ku antigen) /FL=gb:J04611.1 gb:M32865.1 gb:J04607.1 gb:NM_001469.1	1335.32	1317.24
200793_s_at	aconitase 2, mitochondrial	NM_001098.1	50	gb:NM_001098.1 /DEF=Homo sapiens aconitase 2, mitochondrial (ACO2), nuclear gene encoding mitochondrial protein, mRNA. /FEA=mRNA /GEN=ACO2 /PROD=aconitase 2 /DB_XREF=gi:4501866 /UG=Hs.300463 aconitase 2, mitochondrial /FL=gb:U80040.1 gb:NM_001098.1	548.455	480.699
200794_x_at	DAZ associated protein 2	NM_014764.1	9802	gb:NM_014764.1 /DEF=Homo sapiens DAZ associated protein 2 (DAZAP2), mRNA. /FEA=mRNA /GEN=DAZAP2 /PROD=DAZ associated protein 2 /DB_XREF=gi:7661885 /UG=Hs.75416 DAZ associated protein 2 /FL=gb:BC002334.1 gb:D31767.1 gb:NM_014764.1	857.271	796.317
200795_at	SPARC-like 1 (mast9, hevin)	NM_004684.1	8404	gb:NM_004684.1 /DEF=Homo sapiens SPARC-like 1 (mast9, hevin) (SPARCL1), mRNA. /FEA=mRNA /GEN=SPARCL1 /PROD=SPARC-like 1 /DB_XREF=gi:4758521 /UG=Hs.75445 SPARC-like 1 (mast9, hevin) /FL=gb:NM_004684.1	41.2995	39.7447
200796_s_at	myeloid cell leukemia sequence 1 (BCL2-related)	NM_021960.1	4170	Consensus includes gb:BF594446 /FEA=EST /DB_XREF=gi:11686770 /DB_XREF=est:7i06c12.x1 /CLONE=IMAGE:3324694 /UG=Hs.86386 myeloid cell leukemia sequence 1 (BCL2-related) /FL=gb:NM_021960.1 gb:AF118124.1	526.325	432.238
200797_s_at	myeloid cell leukemia sequence 1 (BCL2-related)	NM_021960.1	4170	Consensus includes gb:AI275690 /FEA=EST /DB_XREF=gi:3897964 /DB_XREF=est:qw03a03.x1 /CLONE=IMAGE:1989964 /UG=Hs.86386 myeloid cell leukemia sequence 1 (BCL2-related) /FL=gb:NM_021960.1 gb:AF118124.1	878.147	617.738
200798_x_at	myeloid cell leukemia sequence 1 (BCL2-related)	NM_021960.1	4170	gb:NM_021960.1 /DEF=Homo sapiens myeloid cell leukemia sequence 1 (BCL2-related) (MCL1), mRNA. /FEA=mRNA /GEN=MCL1 /PROD=myeloid cell leukemia sequence 1 (BCL2-related) /DB_XREF=gi:11386164 /UG=Hs.86386 myeloid cell leukemia sequence 1 (BCL2-related) /FL=gb:NM_021960.1 gb:AF118124.1	1104.58	850.251
200799_at	heat shock 70kDa protein 1A	NM_005345.3	3303	gb:NM_005345.3 /DEF=Homo sapiens heat shock 70kD protein 1A (HSPA1A), mRNA. /FEA=mRNA /GEN=HSPA1A /PROD=heat shock 70kD protein 1A /DB_XREF=gi:5579469 /UG=Hs.8997 heat shock 70kD protein 1A /FL=gb:BC002453.1 gb:NM_005345.3	58.3349	46.3587
200800_s_at	heat shock 70kDa protein 1A	NM_005345.3	3303	gb:NM_005345.3 /DEF=Homo sapiens heat shock 70kD protein 1A (HSPA1A), mRNA. /FEA=mRNA /GEN=HSPA1A /PROD=heat shock 70kD protein 1A /DB_XREF=gi:5579469 /UG=Hs.8997 heat shock 70kD protein 1A /FL=gb:BC002453.1 gb:NM_005345.3	36.1613	23.147
200801_x_at	actin, beta	NM_001101.2	60	gb:NM_001101.2 /DEF=Homo sapiens actin, beta (ACTB), mRNA. /FEA=mRNA /GEN=ACTB /PROD=beta actin /DB_XREF=gi:5016088 /UG=Hs.288061 actin, beta /FL=gb:BC001301.1 gb:BC002409.1 gb:BC004251.1 gb:NM_001101.2	8023.58	9385.01
200802_at	seryl-tRNA synthetase	NM_006513.1	6301	gb:NM_006513.1 /DEF=Homo sapiens seryl-tRNA synthetase (SARS), mRNA. /FEA=mRNA /GEN=SARS /PROD=seryl-tRNA synthetase /DB_XREF=gi:5730028 /UG=Hs.4888 seryl-tRNA synthetase /FL=gb:BC000716.1 gb:NM_006513.1 gb:D49914.1	255.442	234.739
200803_s_at	testis enhanced gene transcript (BAX inhibitor 1)	AF033095.1	7009	gb:AF033095.1 /DEF=Homo sapiens testis enhanced gene transcript protein (TEGT) mRNA, complete cds. /FEA=mRNA /GEN=TEGT /PROD=testis enhanced gene transcript protein /DB_XREF=gi:2645728 /UG=Hs.74637 testis enhanced gene transcript (BAX inhibitor 1) /FL=gb:BC000916.1 gb:AF033095.1 gb:NM_003217.1	1427.41	1391.51
200804_at	testis enhanced gene transcript (BAX inhibitor 1)	NM_003217.1	7009	gb:NM_003217.1 /DEF=Homo sapiens testis enhanced gene transcript (TEGT), mRNA. /FEA=mRNA /GEN=TEGT /PROD=testis enhanced gene transcript /DB_XREF=gi:4507432 /UG=Hs.74637 testis enhanced gene transcript (BAX inhibitor 1) /FL=gb:BC000916.1 gb:AF033095.1 gb:NM_003217.1	770.4	898.514
200805_at	chromosome 5 open reading frame 8	NM_006816.1	10960	gb:NM_006816.1 /DEF=Homo sapiens endoplasmic reticulum glycoprotein (GP36B), mRNA. /FEA=mRNA /GEN=GP36B /PROD=endoplasmic reticulum glycoprotein /DB_XREF=gi:5803022 /UG=Hs.75864 endoplasmic reticulum glycoprotein /FL=gb:U10362.1 gb:NM_006816.1	268.715	292.286
200806_s_at	heat shock 60kDa protein 1 (chaperonin)	BE256479	3329	Consensus includes gb:BE256479 /FEA=EST /DB_XREF=gi:9126938 /DB_XREF=est:601111293F1 /CLONE=IMAGE:3352031 /UG=Hs.79037 heat shock 60kD protein 1 (chaperonin) /FL=gb:BC002676.1 gb:BC003030.1 gb:M34664.1 gb:M22382.1 gb:NM_002156.1	2069.52	2075.68
200807_s_at	heat shock 60kDa protein 1 (chaperonin)	NM_002156.1	3329	gb:NM_002156.1 /DEF=Homo sapiens heat shock 60kD protein 1 (chaperonin) (HSPD1), mRNA. /FEA=mRNA /GEN=HSPD1 /PROD=heat shock 60kD protein 1 (chaperonin) /DB_XREF=gi:4504520 /UG=Hs.79037 heat shock 60kD protein 1 (chaperonin) /FL=gb:BC002676.1 gb:BC003030.1 gb:M34664.1 gb:M22382.1 gb:NM_002156.1	3060.73	3179.28
200808_s_at	zyxin	NM_003461.1	7791	gb:NM_003461.1 /DEF=Homo sapiens zyxin (ZYX), mRNA. /FEA=mRNA /GEN=ZYX /PROD=zyxin /DB_XREF=gi:4508046 /UG=Hs.75873 zyxin /FL=gb:NM_003461.1	336.928	280.621
200809_x_at	ribosomal protein L12	NM_000976.1	6136	gb:NM_000976.1 /DEF=Homo sapiens ribosomal protein L12 (RPL12), mRNA. /FEA=mRNA /GEN=RPL12 /PROD=ribosomal protein L12 /DB_XREF=gi:4506596 /UG=Hs.182979 ribosomal protein L12 /FL=gb:L06505.1 gb:NM_000976.1	4378.78	4258.23
200810_s_at	cold inducible RNA binding protein	NM_001280.1	1153	gb:NM_001280.1 /DEF=Homo sapiens cold inducible RNA-binding protein (CIRBP), mRNA. /FEA=mRNA /GEN=CIRBP /PROD=cold inducible RNA-binding protein /DB_XREF=gi:4502846 /UG=Hs.119475 cold inducible RNA-binding protein /FL=gb:D78134.1 gb:BC000403.1 gb:BC000901.1 gb:AF021336.1 gb:NM_001280.1	731.737	614.563
200811_at	cold inducible RNA binding protein	NM_001280.1	1153	gb:NM_001280.1 /DEF=Homo sapiens cold inducible RNA-binding protein (CIRBP), mRNA. /FEA=mRNA /GEN=CIRBP /PROD=cold inducible RNA-binding protein /DB_XREF=gi:4502846 /UG=Hs.119475 cold inducible RNA-binding protein /FL=gb:D78134.1 gb:BC000403.1 gb:BC000901.1 gb:AF021336.1 gb:NM_001280.1	279.032	294.425
200812_at	chaperonin containing TCP1, subunit 7 (eta)	NM_006429.1	10574	gb:NM_006429.1 /DEF=Homo sapiens chaperonin containing TCP1, subunit 7 (eta) (CCT7), mRNA. /FEA=mRNA /GEN=CCT7 /PROD=chaperonin containing TCP1, subunit 7 (eta) /DB_XREF=gi:5453606 /UG=Hs.108809 chaperonin containing TCP1, subunit 7 (eta) /FL=gb:AF026292.1 gb:NM_006429.1	1517.04	1485.65
200813_s_at	platelet-activating factor acetylhydrolase, isoform Ib, alpha subunit 45kDa	BE256969	5048	Consensus includes gb:BE256969 /FEA=EST /DB_XREF=gi:9127437 /DB_XREF=est:601112157F1 /CLONE=IMAGE:3352623 /UG=Hs.77318 platelet-activating factor acetylhydrolase, isoform Ib, alpha subunit (45kD) /FL=gb:L13385.1 gb:L13386.1 gb:NM_000430.2	188.048	180.172
200814_at	proteasome (prosome, macropain) activator subunit 1 (PA28 alpha)	NM_006263.1	5720	gb:NM_006263.1 /DEF=Homo sapiens proteasome (prosome, macropain) activator subunit 1 (PA28 alpha) (PSME1), mRNA. /FEA=mRNA /GEN=PSME1 /PROD=proteasome (prosome, macropain) activatorsubunit 1 (PA28 alpha) /DB_XREF=gi:5453989 /UG=Hs.75348 proteasome (prosome, macropain) activator subunit 1 (PA28 alpha) /FL=gb:BC000352.1 gb:L07633.1 gb:NM_006263.1	794.044	715.216
200815_s_at	platelet-activating factor acetylhydrolase, isoform Ib, alpha subunit 45kDa	L13386.1	5048	gb:L13386.1 /DEF=Homo sapiens (clone 47) Miller-Dieker lissencephaly protein (LIS1) mRNA, complete cds. /FEA=mRNA /GEN=LIS1 /PROD=Miller-Dieker lissencephaly protein /DB_XREF=gi:349825 /UG=Hs.77318 platelet-activating factor acetylhydrolase, isoform Ib, alpha subunit (45kD) /FL=gb:L13385.1 gb:L13386.1 gb:NM_000430.2	270.678	288.173
200816_s_at	platelet-activating factor acetylhydrolase, isoform Ib, alpha subunit 45kDa	NM_000430.2	5048	gb:NM_000430.2 /DEF=Homo sapiens platelet-activating factor acetylhydrolase, isoform Ib, alpha subunit (45kD) (PAFAH1B1), mRNA. /FEA=mRNA /GEN=PAFAH1B1 /PROD=platelet-activating factor acetylhydrolase,isoform Ib, alpha subunit (45kD) /DB_XREF=gi:6031206 /UG=Hs.77318 platelet-activating factor acetylhydrolase, isoform Ib, alpha subunit (45kD) /FL=gb:L13385.1 gb:L13386.1 gb:NM_000430.2	148.25	159.963
200817_x_at	ribosomal protein S10	NM_001014.1	6204	gb:NM_001014.1 /DEF=Homo sapiens ribosomal protein S10 (RPS10), mRNA. /FEA=mRNA /GEN=RPS10 /PROD=ribosomal protein S10 /DB_XREF=gi:4506678 /UG=Hs.76230 ribosomal protein S10 /FL=gb:BC001032.1 gb:BC001955.1 gb:BC005012.1 gb:NM_001014.1 gb:U14972.1	8177.4	9376.02
200818_at	ATP synthase, H+ transporting, mitochondrial F1 complex, O subunit (oligomycin sensitivity conferring protein)	NM_001697.1	539	gb:NM_001697.1 /DEF=Homo sapiens ATP synthase, H+ transporting, mitochondrial F1 complex, O subunit (oligomycin sensitivity conferring protein) (ATP5O), mRNA. /FEA=mRNA /GEN=ATP5O /PROD=ATP synthase, H+ transporting, mitochondrial F1complex, O subunit (oligomycin sensitivity conferringprotein) /DB_XREF=gi:4502302 /UG=Hs.76572 ATP synthase, H+ transporting, mitochondrial F1 complex, O subunit (oli…	1322.89	1397.05
200819_s_at	ribosomal protein S15	NM_001018.1	6209	gb:NM_001018.1 /DEF=Homo sapiens ribosomal protein S15 (RPS15), mRNA. /FEA=mRNA /GEN=RPS15 /PROD=ribosomal protein S15 /DB_XREF=gi:4506686 /UG=Hs.133230 ribosomal protein S15 /FL=gb:J02984.1 gb:NM_001018.1	6615.64	7170.27
200820_at	proteasome (prosome, macropain) 26S subunit, non-ATPase, 8	NM_002812.1	5714	gb:NM_002812.1 /DEF=Homo sapiens proteasome (prosome, macropain) 26S subunit, non-ATPase, 8 (PSMD8), mRNA. /FEA=mRNA /GEN=PSMD8 /PROD=proteasome (prosome, macropain) 26S subunit,non-ATPase, 8 /DB_XREF=gi:4506232 /UG=Hs.78466 proteasome (prosome, macropain) 26S subunit, non-ATPase, 8 /FL=gb:D38047.1 gb:BC001164.1 gb:NM_002812.1	1556.95	1409.48
200821_at	lysosomal-associated membrane protein 2	NM_013995.1	3920	gb:NM_013995.1 /DEF=Homo sapiens lysosomal-associated membrane protein 2 (LAMP2), transcript variant LAMP2B, mRNA. /FEA=mRNA /GEN=LAMP2 /PROD=lysosomal-associated membrane protein 2precursor /DB_XREF=gi:7669502 /UG=Hs.8262 lysosomal-associated membrane protein 2 /FL=gb:U36336.1 gb:BC002965.1 gb:NM_013995.1	93.2016	56.9707
200822_x_at	triosephosphate isomerase 1	NM_000365.1	7167	gb:NM_000365.1 /DEF=Homo sapiens triosephosphate isomerase 1 (TPI1), mRNA. /FEA=mRNA /GEN=TPI1 /PROD=triosephosphate isomerase 1 /DB_XREF=gi:4507644 /UG=Hs.83848 triosephosphate isomerase 1 /FL=gb:BC004230.1 gb:NM_000365.1	2787.72	2923.52
200823_x_at	ribosomal protein L29	NM_000992.1	6159	gb:NM_000992.1 /DEF=Homo sapiens ribosomal protein L29 (RPL29), mRNA. /FEA=mRNA /GEN=RPL29 /PROD=ribosomal protein L29 /DB_XREF=gi:4506628 /UG=Hs.183698 ribosomal protein L29 /FL=gb:U49083.1 gb:NM_000992.1 gb:U10248.1	3159.73	3643.42
200824_at	glutathione S-transferase pi	NM_000852.2	2950	gb:NM_000852.2 /DEF=Homo sapiens glutathione S-transferase pi (GSTP1), mRNA. /FEA=mRNA /GEN=GSTP1 /PROD=glutathione transferase /DB_XREF=gi:6552334 /UG=Hs.226795 glutathione S-transferase pi /FL=gb:U62589.1 gb:U30897.1 gb:NM_000852.2	22.2013	19.6433
200825_s_at	hypoxia up-regulated 1	NM_006389.2	10525	gb:NM_006389.2 /DEF=Homo sapiens oxygen regulated protein (150kD) (ORP150), mRNA. /FEA=mRNA /GEN=ORP150 /PROD=oxygen regulated protein precursor /DB_XREF=gi:13699861 /UG=Hs.277704 oxygen regulated protein (150kD) /FL=gb:NM_006389.2 gb:U65785.1	609.738	687.731
200826_at	small nuclear ribonucleoprotein D2 polypeptide 16.5kDa	NM_004597.3	6633	gb:NM_004597.3 /DEF=Homo sapiens small nuclear ribonucleoprotein D2 polypeptide (16.5kD) (SNRPD2), mRNA. /FEA=mRNA /GEN=SNRPD2 /PROD=small nuclear ribonucleoprotein D2 polypeptide(16.5kD) /DB_XREF=gi:7242206 /UG=Hs.53125 small nuclear ribonucleoprotein D2 polypeptide (16.5kD) /FL=gb:BC000486.1 gb:BC001930.1 gb:U15008.1 gb:NM_004597.3	3351.54	3417.22
200827_at	procollagen-lysine, 2-oxoglutarate 5-dioxygenase (lysine hydroxylase, Ehlers-Danlos syndrome type VI)	NM_000302.1	5351	gb:NM_000302.1 /DEF=Homo sapiens procollagen-lysine, 2-oxoglutarate 5-dioxygenase (lysine hydroxylase, Ehlers-Danlos syndrome type VI) (PLOD), mRNA. /FEA=mRNA /GEN=PLOD /PROD=procollagen-lysine 5-dioxygenase /DB_XREF=gi:4557836 /UG=Hs.75093 procollagen-lysine, 2-oxoglutarate 5-dioxygenase (lysine hydroxylase, Ehlers-Danlos syndrome type VI) /FL=gb:L06419.1 gb:NM_000302.1	173.855	154.865
200828_s_at	zinc finger protein 207	BE871379	7756	Consensus includes gb:BE871379 /FEA=EST /DB_XREF=gi:10320155 /DB_XREF=est:601449306F1 /CLONE=IMAGE:3853200 /UG=Hs.62112 zinc finger protein 207 /FL=gb:AF046001.1 gb:NM_003457.1	1258.79	1054.54
200829_x_at	zinc finger protein 207	NM_003457.1	7756	gb:NM_003457.1 /DEF=Homo sapiens zinc finger protein 207 (ZNF207), mRNA. /FEA=mRNA /GEN=ZNF207 /PROD=zinc finger protein 207 /DB_XREF=gi:4508016 /UG=Hs.62112 zinc finger protein 207 /FL=gb:AF046001.1 gb:NM_003457.1	624.672	574.637
200830_at	proteasome (prosome, macropain) 26S subunit, non-ATPase, 2	NM_002808.1	5708	gb:NM_002808.1 /DEF=Homo sapiens proteasome (prosome, macropain) 26S subunit, non-ATPase, 2 (PSMD2), mRNA. /FEA=mRNA /GEN=PSMD2 /PROD=proteasome (prosome, macropain) 26S subunit,non-ATPase, 2 /DB_XREF=gi:4506226 /UG=Hs.74619 proteasome (prosome, macropain) 26S subunit, non-ATPase, 2 /FL=gb:D78151.1 gb:BC002368.1 gb:BC002997.1 gb:NM_002808.1 gb:U18247.1 gb:U12596.1	1042.12	1082.58
200831_s_at	stearoyl-CoA desaturase (delta-9-desaturase)	AA678241	6319	Consensus includes gb:AA678241 /FEA=EST /DB_XREF=gi:2658763 /DB_XREF=est:zi27a06.s1 /CLONE=IMAGE:431986 /UG=Hs.119597 stearoyl-CoA desaturase (delta-9-desaturase) /FL=gb:AF097514.1 gb:NM_005063.1 gb:AB032261.1	299.735	445.902
200832_s_at	stearoyl-CoA desaturase (delta-9-desaturase)	AB032261.1	6319	gb:AB032261.1 /DEF=Homo sapiens Scd mRNA for stearoyl-CoA desaturase, complete cds. /FEA=mRNA /GEN=Scd /PROD=stearoyl-CoA desaturase /DB_XREF=gi:7415720 /UG=Hs.119597 stearoyl-CoA desaturase (delta-9-desaturase) /FL=gb:AF097514.1 gb:NM_005063.1 gb:AB032261.1	265.085	326.847
200833_s_at	RAP1B, member of RAS oncogene family	NM_015646.1	5908	gb:NM_015646.1 /DEF=Homo sapiens RAP1B, member of RAS oncogene family (RAP1B), mRNA. /FEA=mRNA /GEN=RAP1B /PROD=DKFZP586H0723 protein /DB_XREF=gi:7661677 /UG=Hs.156764 RAP1B, member of RAS oncogene family /FL=gb:BC000176.2 gb:NM_015646.1	748.372	764.758
200834_s_at	ribosomal protein S21	NM_001024.1	6227	gb:NM_001024.1 /DEF=Homo sapiens ribosomal protein S21 (RPS21), mRNA. /FEA=mRNA /GEN=RPS21 /PROD=ribosomal protein S21 /DB_XREF=gi:4506698 /UG=Hs.1948 ribosomal protein S21 /FL=gb:L04483.1 gb:NM_001024.1	4645.13	4153.9
200835_s_at	microtubule-associated protein 4	AI553791	4134	Consensus includes gb:AI553791 /FEA=EST /DB_XREF=gi:4486154 /DB_XREF=est:tn29a04.x1 /CLONE=IMAGE:2169006 /UG=Hs.239298 microtubule-associated protein 4 /FL=gb:M64571.1 gb:NM_002375.1 gb:U19727.1	48.6807	55.8097
200836_s_at	microtubule-associated protein 4	NM_002375.1	4134	gb:NM_002375.1 /DEF=Homo sapiens microtubule-associated protein 4 (MAP4), mRNA. /FEA=mRNA /GEN=MAP4 /PROD=microtubule-associated protein 4 /DB_XREF=gi:4505098 /UG=Hs.239298 microtubule-associated protein 4 /FL=gb:M64571.1 gb:NM_002375.1 gb:U19727.1	213.674	230.429
200837_at	accessory protein BAP31	NM_005745.3	10134	gb:NM_005745.3 /DEF=Homo sapiens accessory proteins BAP31BAP29 (DXS1357E), mRNA. /FEA=mRNA /GEN=DXS1357E /PROD=accessory proteins BAP31BAP29 /DB_XREF=gi:10047078 /UG=Hs.291904 accessory proteins BAP31BAP29 /FL=gb:NM_005745.3	1613.11	1380.49
200838_at	cathepsin B	NM_001908.1	1508	gb:NM_001908.1 /DEF=Homo sapiens cathepsin B (CTSB), mRNA. /FEA=mRNA /GEN=CTSB /PROD=cathepsin B /DB_XREF=gi:4503138 /UG=Hs.297939 cathepsin B /FL=gb:M14221.1 gb:L16510.1 gb:NM_001908.1	2331.17	2444.28
200839_s_at	cathepsin B	NM_001908.1	1508	gb:NM_001908.1 /DEF=Homo sapiens cathepsin B (CTSB), mRNA. /FEA=mRNA /GEN=CTSB /PROD=cathepsin B /DB_XREF=gi:4503138 /UG=Hs.297939 cathepsin B /FL=gb:M14221.1 gb:L16510.1 gb:NM_001908.1	3426.63	3484.17
200840_at	lysyl-tRNA synthetase	NM_005548.1	3735	gb:NM_005548.1 /DEF=Homo sapiens lysyl-tRNA synthetase (KARS), mRNA. /FEA=mRNA /GEN=KARS /PROD=lysyl-tRNA synthetase /DB_XREF=gi:5031814 /UG=Hs.3100 lysyl-tRNA synthetase /FL=gb:BC004132.1 gb:D32053.1 gb:NM_005548.1	1369.81	1070.77
200841_s_at	glutamyl-prolyl-tRNA synthetase	AI475965	2058	Consensus includes gb:AI142677 /FEA=EST /DB_XREF=gi:3659036 /DB_XREF=est:ok33h03.s1 /CLONE=IMAGE:1509653 /UG=Hs.55921 glutamyl-prolyl-tRNA synthetase /FL=gb:NM_004446.1	333.624	281.366
200842_s_at	glutamyl-prolyl-tRNA synthetase	AI475965	2058	Consensus includes gb:AI475965 /FEA=EST /DB_XREF=gi:4329010 /DB_XREF=est:tl96a09.x1 /CLONE=IMAGE:2154904 /UG=Hs.55921 glutamyl-prolyl-tRNA synthetase /FL=gb:NM_004446.1	932.278	730.182
200843_s_at	glutamyl-prolyl-tRNA synthetase	NM_004446.1	2058	gb:NM_004446.1 /DEF=Homo sapiens glutamyl-prolyl-tRNA synthetase (EPRS), mRNA. /FEA=mRNA /GEN=EPRS /PROD=glutamyl-prolyl tRNA synthetase /DB_XREF=gi:4758293 /UG=Hs.55921 glutamyl-prolyl-tRNA synthetase /FL=gb:NM_004446.1	421.931	439.51
200844_s_at	antioxidant protein 2	BE869583	9588	Consensus includes gb:BE869583 /FEA=EST /DB_XREF=gi:10318463 /DB_XREF=est:601445695F1 /CLONE=IMAGE:3849815 /UG=Hs.120 anti-oxidant protein 2 (non-selenium glutathione peroxidase, acidic calcium-independent phospholipase A2) /FL=gb:D14662.1 gb:NM_004905.1	1328.21	1216.32
200845_s_at	antioxidant protein 2	NM_004905.1	9588	gb:NM_004905.1 /DEF=Homo sapiens anti-oxidant protein 2 (non-selenium glutathione peroxidase, acidic calcium-independent phospholipase A2) (KIAA0106), mRNA. /FEA=mRNA /GEN=KIAA0106 /PROD=anti-oxidant protein 2 (non-selenium glutathioneperoxidase, acidic calcium-independent phospholipase A2) /DB_XREF=gi:4758637 /UG=Hs.120 anti-oxidant protein 2 (non-selenium glutathione peroxidase, acidic calcium-…	768.014	723.596
200846_s_at	protein phosphatase 1, catalytic subunit, alpha isoform	NM_002708.1	5499	gb:NM_002708.1 /DEF=Homo sapiens protein phosphatase 1, catalytic subunit, alpha isoform (PPP1CA), mRNA. /FEA=mRNA /GEN=PPP1CA /PROD=protein phosphatase 1, catalytic subunit, alphaisoform /DB_XREF=gi:4506002 /UG=Hs.183994 protein phosphatase 1, catalytic subunit, alpha isoform /FL=gb:BC001888.1 gb:BC004482.1 gb:M63960.1 gb:NM_002708.1	744.04	766.032
200847_s_at	hypothetical protein MGC8721	NM_016127.1	51669	gb:NM_016127.1 /DEF=Homo sapiens HSPC035 protein (LOC51669), mRNA. /FEA=mRNA /GEN=LOC51669 /PROD=HSPC035 protein /DB_XREF=gi:7706384 /UG=Hs.279921 HSPC035 protein /FL=gb:AF100748.1 gb:AF078855.1 gb:NM_016127.1	172.606	187.259
200848_at	S-adenosylhomocysteine hydrolase-like 1	AA479488	10768	Consensus includes gb:AA479488 /FEA=EST /DB_XREF=gi:2208044 /DB_XREF=est:zv21c09.s1 /CLONE=IMAGE:754288 /UG=Hs.4113 S-adenosylhomocysteine hydrolase-like 1 /FL=gb:U82761.1 gb:NM_006621.1	170.743	122.005
200849_s_at	S-adenosylhomocysteine hydrolase-like 1	AA479488	10768	Consensus includes gb:AI589266 /FEA=EST /DB_XREF=gi:4598314 /DB_XREF=est:tr58c06.x2 /CLONE=IMAGE:2222506 /UG=Hs.4113 S-adenosylhomocysteine hydrolase-like 1 /FL=gb:U82761.1 gb:NM_006621.1	99.0658	69.3031
200850_s_at	S-adenosylhomocysteine hydrolase-like 1	NM_006621.1	10768	gb:NM_006621.1 /DEF=Homo sapiens S-adenosylhomocysteine hydrolase-like 1 (AHCYL1), mRNA. /FEA=mRNA /GEN=AHCYL1 /PROD=S-adenosylhomocysteine hydrolase-like 1 /DB_XREF=gi:5729723 /UG=Hs.4113 S-adenosylhomocysteine hydrolase-like 1 /FL=gb:U82761.1 gb:NM_006621.1	231.229	217.184
200851_s_at	KIAA0174 gene product	NM_014761.1	9798	gb:NM_014761.1 /DEF=Homo sapiens KIAA0174 gene product (KIAA0174), mRNA. /FEA=mRNA /GEN=KIAA0174 /PROD=KIAA0174 gene product /DB_XREF=gi:7661971 /UG=Hs.75824 KIAA0174 gene product /FL=gb:D79996.1 gb:BC000430.1 gb:BC004359.1 gb:NM_014761.1	222.842	249.196
200852_x_at	guanine nucleotide binding protein (G protein), beta polypeptide 2	NM_005273.1	2783	gb:NM_005273.1 /DEF=Homo sapiens guanine nucleotide binding protein (G protein), beta polypeptide 2 (GNB2), mRNA. /FEA=mRNA /GEN=GNB2 /PROD=guanine nucleotide binding protein (G protein),beta polypeptide 2 /DB_XREF=gi:4885282 /UG=Hs.91299 guanine nucleotide binding protein (G protein), beta polypeptide 2 /FL=gb:M16538.1 gb:M36429.1 gb:NM_005273.1	968.401	779.227
200853_at	H2A histone family, member Z	NM_002106.1	3015	gb:NM_002106.1 /DEF=Homo sapiens H2A histone family, member Z (H2AFZ), mRNA. /FEA=mRNA /GEN=H2AFZ /PROD=H2A histone family, member Z /DB_XREF=gi:4504254 /UG=Hs.119192 H2A histone family, member Z /FL=gb:M37583.1 gb:NM_002106.1	2472	2441.31
200854_at	nuclear receptor co-repressor 1	NM_006311.1	9611	Consensus includes gb:AB028970.1 /DEF=Homo sapiens mRNA for KIAA1047 protein, partial cds. /FEA=mRNA /GEN=KIAA1047 /PROD=KIAA1047 protein /DB_XREF=gi:5689430 /UG=Hs.144904 nuclear receptor co-repressor 1 /FL=gb:AF044209.1 gb:NM_006311.1	216.514	207.862
200855_at	nuclear receptor co-repressor 1	NM_006311.1	9611	Consensus includes gb:AW771910 /FEA=EST /DB_XREF=gi:7703971 /DB_XREF=est:hn66c11.x1 /CLONE=IMAGE:3032852 /UG=Hs.144904 nuclear receptor co-repressor 1 /FL=gb:AF044209.1 gb:NM_006311.1	98.0213	117.154
200856_x_at	nuclear receptor co-repressor 1	NM_006311.1	9611	Consensus includes gb:BF437948 /FEA=EST /DB_XREF=gi:11450465 /DB_XREF=est:7q63b10.x1 /CLONE=IMAGE:3702882 /UG=Hs.144904 nuclear receptor co-repressor 1 /FL=gb:AF044209.1 gb:NM_006311.1	148.732	148.728
200857_s_at	nuclear receptor co-repressor 1	NM_006311.1	9611	gb:NM_006311.1 /DEF=Homo sapiens nuclear receptor co-repressor 1 (NCOR1), mRNA. /FEA=mRNA /GEN=NCOR1 /PROD=nuclear receptor co-repressor 1 /DB_XREF=gi:5454137 /UG=Hs.144904 nuclear receptor co-repressor 1 /FL=gb:AF044209.1 gb:NM_006311.1	187.471	191.148
200858_s_at	ribosomal protein S8	NM_001012.1	6202	gb:NM_001012.1 /DEF=Homo sapiens ribosomal protein S8 (RPS8), mRNA. /FEA=mRNA /GEN=RPS8 /PROD=ribosomal protein S8 /DB_XREF=gi:4506742 /UG=Hs.151604 ribosomal protein S8 /FL=gb:NM_001012.1	2902.4	2795.45
200859_x_at	filamin A, alpha (actin binding protein 280)	NM_001456.1	2316	gb:NM_001456.1 /DEF=Homo sapiens filamin A, alpha (actin-binding protein-280) (FLNA), mRNA. /FEA=mRNA /GEN=FLNA /PROD=filamin 1 (actin-binding protein-280) /DB_XREF=gi:4503744 /UG=Hs.195464 filamin A, alpha (actin-binding protein-280) /FL=gb:NM_001456.1	478.195	555.17
200860_s_at	KIAA1007 protein	BC000779.1	23019	gb:BC000779.1 /DEF=Homo sapiens, Similar to KIAA1007 protein, clone MGC:692, mRNA, complete cds. /FEA=mRNA /PROD=Similar to KIAA1007 protein /DB_XREF=gi:12653966 /UG=Hs.279949 KIAA1007 protein /FL=gb:BC000779.1 gb:AF110778.1 gb:NM_016284.1	570.77	520.181
200861_at	KIAA1007 protein	NM_016284.1	23019	gb:NM_016284.1 /DEF=Homo sapiens KIAA1007 protein (KIAA1007), mRNA. /FEA=mRNA /GEN=KIAA1007 /PROD=KIAA1007 protein /DB_XREF=gi:7706213 /UG=Hs.279949 KIAA1007 protein /FL=gb:BC000779.1 gb:AF110778.1 gb:NM_016284.1	193.479	161.323
200862_at	24-dehydrocholesterol reductase	NM_014762.1	1718	gb:NM_014762.1 /DEF=Homo sapiens seladin-1 (KIAA0018), mRNA. /FEA=mRNA /GEN=KIAA0018 /PROD=seladin-1 /DB_XREF=gi:13375617 /UG=Hs.75616 seladin-1 /FL=gb:AF261758.1 gb:BC004375.1 gb:NM_014762.1	62.7119	72.2944
200863_s_at	RAB11A, member RAS oncogene family	AI215102	8766	Consensus includes gb:AI215102 /FEA=EST /DB_XREF=gi:3778703 /DB_XREF=est:qg69g05.x1 /CLONE=IMAGE:1840472 /UG=Hs.75618 RAB11A, member RAS oncogene family /FL=gb:AF000231.1 gb:NM_004663.1	896.701	762.256
200864_s_at	RAB11A, member RAS oncogene family	NM_004663.1	8766	gb:NM_004663.1 /DEF=Homo sapiens RAB11A, member RAS oncogene family (RAB11A), mRNA. /FEA=mRNA /GEN=RAB11A /PROD=RAB11A, member RAS oncogene family /DB_XREF=gi:4758983 /UG=Hs.75618 RAB11A, member RAS oncogene family /FL=gb:AF000231.1 gb:NM_004663.1	72.5993	44.649
200865_at	eukaryotic translation initiation factor 3, subunit 5 epsilon, 47kDa	AI001896	8665	Consensus includes gb:AI001896 /FEA=EST /DB_XREF=gi:3202367 /DB_XREF=est:ot42a05.s1 /CLONE=IMAGE:1619408 /UG=Hs.7811 eukaryotic translation initiation factor 3, subunit 5 (epsilon, 47kD) /FL=gb:BC000490.1 gb:U94855.1 gb:NM_003754.1	5.44477	21.3237
200866_s_at	prosaposin (variant Gaucher disease and variant metachromatic leukodystrophy)	M32221.1	5660	gb:M32221.1 /DEF=Human saposin proteins A-D mRNA, complete cds. /FEA=mRNA /GEN=PSAP /DB_XREF=gi:337761 /UG=Hs.78575 prosaposin (variant Gaucher disease and variant metachromatic leukodystrophy) /FL=gb:NM_002778.1 gb:BC004275.1 gb:J03077.1 gb:D00422.1 gb:M60255.1 gb:M32221.1 gb:M60257.1 gb:M60258.1 gb:M81355.1	346.18	342.924
200867_at	zinc finger protein 313	AL031685	55905	Consensus includes gb:AL031685 /DEF=Human DNA sequence from clone RP5-963K23 on chromosome 20q13.11-13.2 Contains a KRT18 (Keratin type I, Cytoskeletal 18 (Cytokeratin 18, CK18,CYK18)) pseudogene, a gene for a novel protein, the gene for spermatogenesis associated protein PD1 (KIAA0... /FEA=mRNA_2 /DB_XREF=gi:9368423 /UG=Hs.10590 zinc finger protein 313 /FL=gb:AF265215.1 gb:NM_018683.1	77.4162	92.3994
200868_s_at	zinc finger protein 313	NM_018683.1	55905	gb:NM_018683.1 /DEF=Homo sapiens zinc finger protein 313 (ZNF313), mRNA. /FEA=mRNA /GEN=ZNF313 /PROD=zinc finger protein 313 /DB_XREF=gi:8923897 /UG=Hs.10590 zinc finger protein 313 /FL=gb:AF265215.1 gb:NM_018683.1	382.112	334.376
200869_at	ribosomal protein L18a	NM_000980.1	6142	gb:NM_000980.1 /DEF=Homo sapiens ribosomal protein L18a (RPL18A), mRNA. /FEA=mRNA /GEN=RPL18A /PROD=ribosomal protein L18a /DB_XREF=gi:11415025 /UG=Hs.163593 ribosomal protein L18a /FL=gb:NM_000980.1 gb:L05093.1	5746.01	6042.94
200870_at	unr-interacting protein	NM_007178.1	11171	gb:NM_007178.1 /DEF=Homo sapiens unr-interacting protein (UNRIP), mRNA. /FEA=mRNA /GEN=UNRIP /PROD=unr-interacting protein /DB_XREF=gi:6005931 /UG=Hs.3727 unr-interacting protein /FL=gb:BC000162.1 gb:AB024327.1 gb:NM_007178.1 gb:AL136691.1 gb:AF161496.1	1497.28	1308.59
200871_s_at	prosaposin (variant Gaucher disease and variant metachromatic leukodystrophy)	NM_002778.1	5660	gb:NM_002778.1 /DEF=Homo sapiens prosaposin (variant Gaucher disease and variant metachromatic leukodystrophy) (PSAP), mRNA. /FEA=mRNA /GEN=PSAP /PROD=prosaposin (variant Gaucher disease and variantmetachromatic leukodystrophy) /DB_XREF=gi:11386146 /UG=Hs.78575 prosaposin (variant Gaucher disease and variant metachromatic leukodystrophy) /FL=gb:NM_002778.1 gb:BC004275.1 gb:J03077.1 gb:D00422.1 gb…	844.013	966.957
200872_at	S100 calcium binding protein A10 (annexin II ligand, calpactin I, light polypeptide (p11))	NM_002966.1	6281	gb:NM_002966.1 /DEF=Homo sapiens S100 calcium-binding protein A10 (annexin II ligand, calpactin I, light polypeptide (p11)) (S100A10), mRNA. /FEA=mRNA /GEN=S100A10 /PROD=S100 calcium-binding protein A10 /DB_XREF=gi:4506760 /UG=Hs.119301 S100 calcium-binding protein A10 (annexin II ligand, calpactin I, light polypeptide (p11)) /FL=gb:M81457.1 gb:M38591.1 gb:NM_002966.1	70.7381	73.9471
200873_s_at	chaperonin containing TCP1, subunit 8 (theta)	NM_006585.1	10694	gb:NM_006585.1 /DEF=Homo sapiens chaperonin containing TCP1, subunit 8 (theta) (CCT8), mRNA. /FEA=mRNA /GEN=CCT8 /PROD=chaperonin containing TCP1, subunit 8 (theta) /DB_XREF=gi:6005726 /UG=Hs.15071 chaperonin containing TCP1, subunit 8 (theta) /FL=gb:D13627.1 gb:NM_006585.1	1363.86	1451.73
200874_s_at	nucleolar protein 5A (56kDa with KKE/D repeat)	BE796327	10528	Consensus includes gb:BE796327 /FEA=EST /DB_XREF=gi:10217525 /DB_XREF=est:601591928F1 /CLONE=IMAGE:3946015 /UG=Hs.296585 nucleolar protein (KKED repeat) /FL=gb:NM_006392.1	132.416	192.993
200875_s_at	nucleolar protein 5A (56kDa with KKE/D repeat)	NM_006392.1	10528	gb:NM_006392.1 /DEF=Homo sapiens nucleolar protein (KKED repeat) (NOP56), mRNA. /FEA=mRNA /GEN=NOP56 /PROD=nucleolar protein (KKED repeat) /DB_XREF=gi:5453793 /UG=Hs.296585 nucleolar protein (KKED repeat) /FL=gb:NM_006392.1	676.212	933.787
200876_s_at	proteasome (prosome, macropain) subunit, beta type, 1	NM_002793.1	5689	gb:NM_002793.1 /DEF=Homo sapiens proteasome (prosome, macropain) subunit, beta type, 1 (PSMB1), mRNA. /FEA=mRNA /GEN=PSMB1 /PROD=proteasome (prosome, macropain) subunit, betatype, 1 /DB_XREF=gi:4506192 /UG=Hs.75748 proteasome (prosome, macropain) subunit, beta type, 1 /FL=gb:BC000508.1 gb:NM_002793.1	1492.79	1384.35
200877_at	chaperonin containing TCP1, subunit 4 (delta)	NM_006430.1	10575	gb:NM_006430.1 /DEF=Homo sapiens chaperonin containing TCP1, subunit 4 (delta) (CCT4), mRNA. /FEA=mRNA /GEN=CCT4 /PROD=chaperonin containing TCP1, subunit 4 (delta) /DB_XREF=gi:5453604 /UG=Hs.79150 chaperonin containing TCP1, subunit 4 (delta) /FL=gb:U38846.1 gb:AF026291.1 gb:NM_006430.1	1813.14	1758.87
200878_at	Homo sapiens clone 23698 mRNA sequence	AF052094.1		Consensus includes gb:AF052094.1 /DEF=Homo sapiens clone 23698 mRNA sequence. /FEA=mRNA /DB_XREF=gi:3360400 /UG=Hs.8136 endothelial PAS domain protein 1 /FL=gb:U51626.1 gb:U81984.1 gb:NM_001430.1	68.4709	49.2354
200879_s_at	endothelial PAS domain protein 1	NM_001430.1	2034	gb:NM_001430.1 /DEF=Homo sapiens endothelial PAS domain protein 1 (EPAS1), mRNA. /FEA=mRNA /GEN=EPAS1 /PROD=endothelial PAS domain protein 1 /DB_XREF=gi:4503576 /UG=Hs.8136 endothelial PAS domain protein 1 /FL=gb:U51626.1 gb:U81984.1 gb:NM_001430.1	32.0634	36.9703
200880_at	DnaJ (Hsp40) homolog, subfamily A, member 1	AL534104	3301	Consensus includes gb:AL534104 /FEA=EST /DB_XREF=gi:12797597 /DB_XREF=est:AL534104 /CLONE=CS0DF005YF01 (3 prime) /UG=Hs.94 DnaJ (Hsp40) homolog, subfamily A, member 1 /FL=gb:D13388.1 gb:L08069.1 gb:NM_001539.1	366.803	295.316
200881_s_at	DnaJ (Hsp40) homolog, subfamily A, member 1	NM_001539.1	3301	gb:NM_001539.1 /DEF=Homo sapiens heat shock protein, DNAJ-like 2 (HSJ2), mRNA. /FEA=mRNA /GEN=HSJ2 /PROD=heat shock protein, DNAJ-like 2 /DB_XREF=gi:4504510 /UG=Hs.94 DnaJ (Hsp40) homolog, subfamily A, member 1 /FL=gb:D13388.1 gb:L08069.1 gb:NM_001539.1	1186.41	1071.1
200882_s_at	proteasome (prosome, macropain) 26S subunit, non-ATPase, 4	NM_002810.1	5710	gb:NM_002810.1 /DEF=Homo sapiens proteasome (prosome, macropain) 26S subunit, non-ATPase, 4 (PSMD4), mRNA. /FEA=mRNA /GEN=PSMD4 /PROD=proteasome (prosome, macropain) 26S subunit,non-ATPase, 4 /DB_XREF=gi:5292160 /UG=Hs.148495 proteasome (prosome, macropain) 26S subunit, non-ATPase, 4 /FL=gb:BC002365.1 gb:U24704.1 gb:NM_002810.1	1185.44	1153.08
200883_at	ubiquinol-cytochrome c reductase core protein II	NM_003366.1	7385	gb:NM_003366.1 /DEF=Homo sapiens ubiquinol-cytochrome c reductase core protein II (UQCRC2), mRNA. /FEA=mRNA /GEN=UQCRC2 /PROD=ubiquinol-cytochrome c reductase core proteinII /DB_XREF=gi:4507842 /UG=Hs.173554 ubiquinol-cytochrome c reductase core protein II /FL=gb:BC000484.1 gb:BC003136.1 gb:J04973.1 gb:NM_003366.1	190.628	147.146
200884_at	creatine kinase, brain	NM_001823.1	1152	gb:NM_001823.1 /DEF=Homo sapiens creatine kinase, brain (CKB), mRNA. /FEA=mRNA /GEN=CKB /PROD=creatine kinase, brain /DB_XREF=gi:4502850 /UG=Hs.173724 creatine kinase, brain /FL=gb:L47647.1 gb:BC001190.1 gb:BC004914.1 gb:M16364.1 gb:M16451.1 gb:NM_001823.1	57.7287	40.9999
200885_at	ras homolog gene family, member C	NM_005167.1	389	gb:NM_005167.1 /DEF=Homo sapiens ras homolog gene family, member C (ARHC), mRNA. /FEA=mRNA /GEN=ARHC /PROD=ras homolog gene family, member C /DB_XREF=gi:4885066 /UG=Hs.179735 ras homolog gene family, member C /FL=gb:L25081.1 gb:NM_005167.1	252.61	189.506
200886_s_at	phosphoglycerate mutase 1 (brain)	NM_002629.1	5223	gb:NM_002629.1 /DEF=Homo sapiens phosphoglycerate mutase 1 (brain) (PGAM1), mRNA. /FEA=mRNA /GEN=PGAM1 /PROD=phosphoglycerate mutase 1 (brain) /DB_XREF=gi:4505752 /UG=Hs.181013 phosphoglycerate mutase 1 (brain) /FL=gb:BC000455.1 gb:NM_002629.1 gb:J04173.1	1867.42	1941.6
200887_s_at	signal transducer and activator of transcription 1, 91kDa	NM_007315.1	6772	gb:NM_007315.1 /DEF=Homo sapiens signal transducer and activator of transcription 1, 91kD (STAT1), mRNA. /FEA=mRNA /GEN=STAT1 /PROD=signal transducer and activator of transcription1, 91kD /DB_XREF=gi:6274551 /UG=Hs.21486 signal transducer and activator of transcription 1, 91kD /FL=gb:M97935.1 gb:NM_007315.1	627.184	342.228
200888_s_at	ribosomal protein L23	NM_000978.1	9349	gb:NM_000978.1 /DEF=Homo sapiens ribosomal protein L23 (RPL23), mRNA. /FEA=mRNA /GEN=RPL23 /PROD=ribosomal protein L23 /DB_XREF=gi:4506604 /UG=Hs.234518 ribosomal protein L23 /FL=gb:NM_000978.1	2142.96	2930.75
200889_s_at	signal sequence receptor, alpha (translocon-associated protein alpha)	AI016620	6745	Consensus includes gb:AI016620 /FEA=EST /DB_XREF=gi:3230956 /DB_XREF=est:ov30e10.x1 /CLONE=IMAGE:1638858 /UG=Hs.250773 signal sequence receptor, alpha (translocon-associated protein alpha) /FL=gb:AF156965.1 gb:NM_003144.2	295.916	352.252
200890_s_at	signal sequence receptor, alpha (translocon-associated protein alpha)	AI016620	6745	Consensus includes gb:AW006345 /FEA=EST /DB_XREF=gi:5855123 /DB_XREF=est:wt04d05.x1 /CLONE=IMAGE:2506473 /UG=Hs.250773 signal sequence receptor, alpha (translocon-associated protein alpha) /FL=gb:AF156965.1 gb:NM_003144.2	191.59	194.84
200891_s_at	signal sequence receptor, alpha (translocon-associated protein alpha)	NM_003144.2	6745	gb:NM_003144.2 /DEF=Homo sapiens signal sequence receptor, alpha (translocon-associated protein alpha) (SSR1), mRNA. /FEA=mRNA /GEN=SSR1 /PROD=signal sequence receptor, alpha /DB_XREF=gi:6552340 /UG=Hs.250773 signal sequence receptor, alpha (translocon-associated protein alpha) /FL=gb:AF156965.1 gb:NM_003144.2	532.472	496.382
200892_s_at	splicing factor, arginine/serine-rich 10 (transformer 2 homolog, Drosophila)	BC000451.1	6434	gb:BC000451.1 /DEF=Homo sapiens, splicing factor, arginineserine-rich (transformer 2 Drosophila homolog) 10, clone MGC:8454, mRNA, complete cds. /FEA=mRNA /PROD=splicing factor, arginineserine-rich(transformer 2 Drosophila homolog) 10 /DB_XREF=gi:12653362 /UG=Hs.30035 splicing factor, arginineserine-rich (transformer 2 Drosophila homolog) 10 /FL=gb:BC000160.1 gb:BC000451.1 gb:U61267.1 gb:U68063.1…	1204.89	1224.03
200893_at	splicing factor, arginine/serine-rich 10 (transformer 2 homolog, Drosophila)	NM_004593.1	6434	gb:NM_004593.1 /DEF=Homo sapiens splicing factor, arginineserine-rich (transformer 2 Drosophila homolog) 10 (SFRS10), mRNA. /FEA=mRNA /GEN=SFRS10 /PROD=splicing factor, arginineserine-rich(transformer 2 Drosophila homolog) 10 /DB_XREF=gi:4759097 /UG=Hs.30035 splicing factor, arginineserine-rich (transformer 2 Drosophila homolog) 10 /FL=gb:BC000160.1 gb:BC000451.1 gb:U61267.1 gb:U68063.1 gb:NM_004…	952.442	905.989
200894_s_at	FK506 binding protein 4, 59kDa	AA894574	2288	Consensus includes gb:AA894574 /FEA=EST /DB_XREF=gi:3030975 /DB_XREF=est:of91h10.s1 /CLONE=IMAGE:1437763 /UG=Hs.848 FK506-binding protein 4 (59kD) /FL=gb:BC001786.1 gb:M88279.1 gb:NM_002014.1	345.337	366.44
200895_s_at	FK506 binding protein 4, 59kDa	NM_002014.1	2288	gb:NM_002014.1 /DEF=Homo sapiens FK506-binding protein 4 (59kD) (FKBP4), mRNA. /FEA=mRNA /GEN=FKBP4 /PROD=FK506-binding protein 4 (59kD) /DB_XREF=gi:4503728 /UG=Hs.848 FK506-binding protein 4 (59kD) /FL=gb:BC001786.1 gb:M88279.1 gb:NM_002014.1	518.935	525.026
200896_x_at	hepatoma-derived growth factor (high-mobility group protein 1-like)	NM_004494.1	3068	gb:NM_004494.1 /DEF=Homo sapiens hepatoma-derived growth factor (high-mobility group protein 1-like) (HDGF), mRNA. /FEA=mRNA /GEN=HDGF /PROD=hepatoma-derived growth factor (high-mobilitygroup protein 1-like) /DB_XREF=gi:4758515 /UG=Hs.89525 hepatoma-derived growth factor (high-mobility group protein 1-like) /FL=gb:NM_004494.1 gb:D16431.1	2755.62	2667.83
200897_s_at	palladin	NM_016081.1	23022	gb:NM_016081.1 /DEF=Homo sapiens palladin (KIAA0992), mRNA. /FEA=mRNA /GEN=KIAA0992 /PROD=palladin /DB_XREF=gi:7706354 /UG=Hs.194431 palladin /FL=gb:AF077041.1 gb:AF151909.1 gb:NM_016081.1	511.003	515.444
200898_s_at	meningioma expressed antigen 5 (hyaluronidase)	AK002091.1	10724	Consensus includes gb:AK002091.1 /DEF=Homo sapiens cDNA FLJ11229 fis, clone PLACE1008356, highly similar to Homo sapiens mRNA for KIAA0679 protein. /FEA=mRNA /DB_XREF=gi:7023763 /UG=Hs.5734 meningioma expressed antigen 5 (hyaluronidase) /FL=gb:AF036144.2 gb:NM_012215.1	177.848	174.229
200899_s_at	meningioma expressed antigen 5 (hyaluronidase)	NM_012215.1	10724	gb:NM_012215.1 /DEF=Homo sapiens meningioma expressed antigen 5 (hyaluronidase) (MGEA5), mRNA. /FEA=mRNA /GEN=MGEA5 /PROD=meningioma expressed antigen 5 (hyaluronidase) /DB_XREF=gi:11024697 /UG=Hs.5734 meningioma expressed antigen 5 (hyaluronidase) /FL=gb:AF036144.2 gb:NM_012215.1	132.318	126.677
200900_s_at	mannose-6-phosphate receptor (cation dependent)	AI583537	4074	Consensus includes gb:AI583537 /FEA=EST /DB_XREF=gi:4569434 /DB_XREF=est:ts12d03.x1 /CLONE=IMAGE:2228357 /UG=Hs.75709 mannose-6-phosphate receptor (cation dependent) /FL=gb:NM_002355.2 gb:M16985.1	535.314	439.5
200901_s_at	mannose-6-phosphate receptor (cation dependent)	NM_002355.2	4074	gb:NM_002355.2 /DEF=Homo sapiens mannose-6-phosphate receptor (cation dependent) (M6PR), mRNA. /FEA=mRNA /GEN=M6PR /PROD=cation-dependent mannose-6-phosphate receptorprecursor /DB_XREF=gi:10947032 /UG=Hs.75709 mannose-6-phosphate receptor (cation dependent) /FL=gb:NM_002355.2 gb:M16985.1	432.763	381.128
200902_at	15 kDa selenoprotein	NM_004261.1	9403	gb:NM_004261.1 /DEF=Homo sapiens 15 kDa selenoprotein (SEP15), mRNA. /FEA=mRNA /GEN=SEP15 /PROD=15 kDa selenoprotein /DB_XREF=gi:4759095 /UG=Hs.90606 15 kDa selenoprotein /FL=gb:AF288991.1 gb:BC005294.1 gb:AF051894.1 gb:NM_004261.1	336.237	272.686
200903_s_at	S-adenosylhomocysteine hydrolase	NM_000687.1	191	gb:NM_000687.1 /DEF=Homo sapiens S-adenosylhomocysteine hydrolase (AHCY), mRNA. /FEA=mRNA /GEN=AHCY /PROD=S-adenosylhomocysteine hydrolase /DB_XREF=gi:9951914 /UG=Hs.172673 S-adenosylhomocysteine hydrolase /FL=gb:M61832.1 gb:NM_000687.1	450.869	476.98
200904_at	major histocompatibility complex, class I, E	X56841.1	3133	Consensus includes gb:X56841.1 /DEF=H.sapiens HLA-E gene. /FEA=mRNA /GEN=HLA-E /PROD=HLA-E /DB_XREF=gi:433491 /UG=Hs.181392 major histocompatibility complex, class I, E /FL=gb:BC002578.1 gb:NM_005516.1	122.858	116.234
200905_x_at	major histocompatibility complex, class I, E	NM_005516.1	3133	gb:NM_005516.1 /DEF=Homo sapiens major histocompatibility complex, class I, E (HLA-E), mRNA. /FEA=mRNA /GEN=HLA-E /PROD=major histocompatibility complex, class I, E /DB_XREF=gi:5031744 /UG=Hs.181392 major histocompatibility complex, class I, E /FL=gb:BC002578.1 gb:NM_005516.1	1742.66	1706.42
200906_s_at	palladin	AK025843.1	23022	Consensus includes gb:AK025843.1 /DEF=Homo sapiens cDNA: FLJ22190 fis, clone HRC01053. /FEA=mRNA /DB_XREF=gi:10438481 /UG=Hs.194431 palladin /FL=gb:AF077041.1 gb:AF151909.1 gb:NM_016081.1	164.567	164.647
200907_s_at	palladin	AK025843.1	23022	Consensus includes gb:AU157932 /FEA=EST /DB_XREF=gi:11019453 /DB_XREF=est:AU157932 /CLONE=PLACE1010217 /UG=Hs.194431 palladin /FL=gb:AF077041.1 gb:AF151909.1 gb:NM_016081.1	320.69	368.378
200908_s_at	ribosomal protein, large P2	BC005354.1	6181	Consensus includes gb:BC005354.1 /DEF=Homo sapiens, ribosomal protein, large P2, clone MGC:12453, mRNA, complete cds. /FEA=mRNA /PROD=ribosomal protein, large P2 /DB_XREF=gi:13529169 /UG=Hs.119500 ribosomal protein, large P2 /FL=gb:BC005354.1 gb:M17887.1 gb:NM_001004.1	120.333	102.508
200909_s_at	ribosomal protein, large P2	NM_001004.1	6181	gb:NM_001004.1 /DEF=Homo sapiens ribosomal protein, large P2 (RPLP2), mRNA. /FEA=mRNA /GEN=RPLP2 /PROD=ribosomal protein, large P2 /DB_XREF=gi:4506670 /UG=Hs.119500 ribosomal protein, large P2 /FL=gb:BC005354.1 gb:M17887.1 gb:NM_001004.1	4074.37	4197.64
200910_at	chaperonin containing TCP1, subunit 3 (gamma)	NM_005998.1	7203	gb:NM_005998.1 /DEF=Homo sapiens chaperonin containing TCP1, subunit 3 (gamma) (CCT3), mRNA. /FEA=mRNA /GEN=CCT3 /PROD=chaperonin containing TCP1, subunit 3 (gamma) /DB_XREF=gi:5174726 /UG=Hs.1708 chaperonin containing TCP1, subunit 3 (gamma) /FL=gb:NM_005998.1	2811.52	2907.1
200911_s_at	transforming, acidic coiled-coil containing protein 1	NM_006283.1	6867	gb:NM_006283.1 /DEF=Homo sapiens transforming, acidic coiled-coil containing protein 1 (TACC1), mRNA. /FEA=mRNA /GEN=TACC1 /PROD=transforming, acidic coiled-coil containingprotein 1 /DB_XREF=gi:5454099 /UG=Hs.173159 transforming, acidic coiled-coil containing protein 1 /FL=gb:AF049910.1 gb:NM_006283.1	475.848	492.242
200912_s_at	eukaryotic translation initiation factor 4A, isoform 2	NM_001967.2	1974	gb:NM_001967.2 /DEF=Homo sapiens eukaryotic translation initiation factor 4A, isoform 2 (EIF4A2), mRNA. /FEA=mRNA /GEN=EIF4A2 /PROD=eukaryotic translation initiation factor 4A,isoform 2 /DB_XREF=gi:9945313 /UG=Hs.173912 eukaryotic translation initiation factor 4A, isoform 2 /FL=gb:D30655.1 gb:NM_001967.2	833.226	703.726
200913_at	protein phosphatase 1G (formerly 2C), magnesium-dependent, gamma isoform	NM_002707.1	5496	gb:NM_002707.1 /DEF=Homo sapiens protein phosphatase 1G (formerly 2C), magnesium-dependent, gamma isoform (PPM1G), mRNA. /FEA=mRNA /GEN=PPM1G /PROD=protein phosphatase 1G (formerly 2C),magnesium-dependent, gamma isoform /DB_XREF=gi:4505998 /UG=Hs.17883 protein phosphatase 1G (formerly 2C), magnesium-dependent, gamma isoform /FL=gb:BC000057.1 gb:NM_002707.1	487.368	531.452
200914_x_at	kinectin 1 (kinesin receptor)	BF589024	3895	Consensus includes gb:BF589024 /FEA=EST /DB_XREF=gi:11681348 /DB_XREF=est:naa40c08.x1 /CLONE=IMAGE:3258639 /UG=Hs.211577 kinectin 1 (kinesin receptor) /FL=gb:D13629.1 gb:L25616.1 gb:NM_004986.1	41.1761	39.0931
200915_x_at	kinectin 1 (kinesin receptor)	NM_004986.1	3895	gb:NM_004986.1 /DEF=Homo sapiens kinectin 1 (kinesin receptor) (KTN1), mRNA. /FEA=mRNA /GEN=KTN1 /PROD=kinectin 1 (kinesin receptor) /DB_XREF=gi:4826813 /UG=Hs.211577 kinectin 1 (kinesin receptor) /FL=gb:D13629.1 gb:L25616.1 gb:NM_004986.1	319.64	334.036
200916_at	transgelin 2	NM_003564.1	8407	gb:NM_003564.1 /DEF=Homo sapiens transgelin 2 (TAGLN2), mRNA. /FEA=mRNA /GEN=TAGLN2 /PROD=transgelin 2 /DB_XREF=gi:4507356 /UG=Hs.75725 transgelin 2 /FL=gb:D21261.1 gb:NM_003564.1	1065.88	1033.4
200917_s_at	signal recognition particle receptor ('docking protein')	BG474541	6734	Consensus includes gb:BG474541 /FEA=EST /DB_XREF=gi:13406818 /DB_XREF=est:602517313F1 /CLONE=IMAGE:4649162 /UG=Hs.75730 signal recognition particle receptor (docking protein) /FL=gb:BC001162.1 gb:NM_003139.1	363.562	407.117
200918_s_at	signal recognition particle receptor ('docking protein')	NM_003139.1	6734	gb:NM_003139.1 /DEF=Homo sapiens signal recognition particle receptor (docking protein) (SRPR), mRNA. /FEA=mRNA /GEN=SRPR /PROD=signal recognition particle receptor (dockingprotein) /DB_XREF=gi:4507222 /UG=Hs.75730 signal recognition particle receptor (docking protein) /FL=gb:BC001162.1 gb:NM_003139.1	812.384	796.896
200919_at	polyhomeotic-like 2 (Drosophila)	NM_004427.1	1912	gb:NM_004427.1 /DEF=Homo sapiens early development regulator 2 (homolog of polyhomeotic 2) (EDR2), mRNA. /FEA=mRNA /GEN=EDR2 /PROD=early development regulator 2 /DB_XREF=gi:4758241 /UG=Hs.75878 early development regulator 2 (homolog of polyhomeotic 2) /FL=gb:U89278.1 gb:NM_004427.1	153.839	110.098
200920_s_at	B-cell translocation gene 1, anti-proliferative	AL535380	694	Consensus includes gb:AL535380 /FEA=EST /DB_XREF=gi:12798873 /DB_XREF=est:AL535380 /CLONE=CS0DF009YN13 (5 prime) /UG=Hs.77054 B-cell translocation gene 1, anti-proliferative /FL=gb:NM_001731.1	983.872	572.687
200921_s_at	B-cell translocation gene 1, anti-proliferative	NM_001731.1	694	gb:NM_001731.1 /DEF=Homo sapiens B-cell translocation gene 1, anti-proliferative (BTG1), mRNA. /FEA=mRNA /GEN=BTG1 /PROD=B-cell translocation protein 1 /DB_XREF=gi:4502472 /UG=Hs.77054 B-cell translocation gene 1, anti-proliferative /FL=gb:NM_001731.1	436.537	286.216
200922_at	KDEL (Lys-Asp-Glu-Leu) endoplasmic reticulum protein retention receptor 1	NM_006801.1	10945	gb:NM_006801.1 /DEF=Homo sapiens KDEL (Lys-Asp-Glu-Leu) endoplasmic reticulum protein retention receptor 1 (KDELR1), mRNA. /FEA=mRNA /GEN=KDELR1 /PROD=KDEL receptor 1 /DB_XREF=gi:5803047 /UG=Hs.78040 KDEL (Lys-Asp-Glu-Leu) endoplasmic reticulum protein retention receptor 1 /FL=gb:NM_006801.1	395.74	414.738
200923_at	lectin, galactoside-binding, soluble, 3 binding protein	NM_005567.2	3959	gb:NM_005567.2 /DEF=Homo sapiens lectin, galactoside-binding, soluble, 3 binding protein (galectin 6 binding protein) (LGALS3BP), mRNA. /FEA=mRNA /GEN=LGALS3BP /PROD=galectin 6 binding protein /DB_XREF=gi:6006016 /UG=Hs.79339 lectin, galactoside-binding, soluble, 3 binding protein (galectin 6 binding protein) /FL=gb:BC002403.1 gb:BC002998.1 gb:L13210.1 gb:NM_005567.2	42.7943	29.3797
200924_s_at	solute carrier family 3 (activators of dibasic and neutral amino acid transport), member 2	NM_002394.1	6520	gb:NM_002394.1 /DEF=Homo sapiens solute carrier family 3 (activators of dibasic and neutral amino acid transport), member 2 (SLC3A2), mRNA. /FEA=mRNA /GEN=SLC3A2 /PROD=antigen identified by monoclonal antibodies 4F2,TRA1.10, TROP4, and T43 /DB_XREF=gi:4505140 /UG=Hs.79748 solute carrier family 3 (activators of dibasic and neutral amino acid transport), member 2 /FL=gb:BC001061.1 gb:J02769.1 gb:J0…	295.759	308.608
200925_at	cytochrome c oxidase subunit VIa polypeptide 1	NM_004373.1	1337	gb:NM_004373.1 /DEF=Homo sapiens cytochrome c oxidase subunit VIa polypeptide 1 (COX6A1), mRNA. /FEA=mRNA /GEN=COX6A1 /PROD=cytochrome c oxidase subunit VIa polypeptide 1 /DB_XREF=gi:10047079 /UG=Hs.180714 cytochrome c oxidase subunit VIa polypeptide 1 /FL=gb:NM_004373.1	2990.2	2930.86
200926_at	ribosomal protein S23	NM_001025.1	6228	gb:NM_001025.1 /DEF=Homo sapiens ribosomal protein S23 (RPS23), mRNA. /FEA=mRNA /GEN=RPS23 /PROD=ribosomal protein S23 /DB_XREF=gi:4506700 /UG=Hs.3463 ribosomal protein S23 /FL=gb:D14530.1 gb:NM_001025.1	7128.09	7620.42
200927_s_at	RAB14, member RAS oncogene family	AA919115	51552	Consensus includes gb:AA919115 /FEA=EST /DB_XREF=gi:3059005 /DB_XREF=est:ol85g11.s1 /CLONE=IMAGE:1536452 /UG=Hs.5807 GTPase Rab14 /FL=gb:AF152463.1 gb:AF203689.1 gb:AL162081.1 gb:NM_016322.1	331.534	280.932
200928_s_at	RAB14, member RAS oncogene family	AL162081.1	51552	gb:AL162081.1 /DEF=Homo sapiens mRNA; cDNA DKFZp762K0911 (from clone DKFZp762K0911); complete cds. /FEA=mRNA /GEN=DKFZp762K0911 /PROD=hypothetical protein /DB_XREF=gi:7328165 /UG=Hs.5807 GTPase Rab14 /FL=gb:AF152463.1 gb:AF203689.1 gb:AL162081.1 gb:NM_016322.1	24.9318	8.02326
200929_at	transmembrane trafficking protein	NM_006827.1	10972	gb:NM_006827.1 /DEF=Homo sapiens transmembrane trafficking protein (TMP21), mRNA. /FEA=mRNA /GEN=TMP21 /PROD=transmembrane trafficking protein /DB_XREF=gi:5803200 /UG=Hs.74137 transmembrane trafficking protein /FL=gb:BC001825.1 gb:NM_006827.1	374.609	385.94
200930_s_at	vinculin	AA156675	7414	Consensus includes gb:AA156675 /FEA=EST /DB_XREF=gi:1728354 /DB_XREF=est:zl18h03.s1 /CLONE=IMAGE:502325 /UG=Hs.75350 vinculin /FL=gb:NM_014000.1	14.9036	21.7199
200931_s_at	vinculin	NM_014000.1	7414	gb:NM_014000.1 /DEF=Homo sapiens vinculin (VCL), transcript variant meta-VCL, mRNA. /FEA=mRNA /GEN=VCL /PROD=VCL isoform meta-VCL /DB_XREF=gi:7669549 /UG=Hs.75350 vinculin /FL=gb:NM_014000.1	153.016	116.904
200932_s_at	dynactin 2 (p50)	NM_006400.2	10540	gb:NM_006400.2 /DEF=Homo sapiens dynactin 2 (p50) (DCTN2), mRNA. /FEA=mRNA /GEN=DCTN2 /PROD=dynactin 2 /DB_XREF=gi:13259506 /UG=Hs.84153 dynactin 2 (p50) /FL=gb:U50733.1 gb:BC000718.1 gb:NM_006400.2	586.659	449.248
200933_x_at	ribosomal protein S4, X-linked	NM_001007.1	6191	gb:NM_001007.1 /DEF=Homo sapiens ribosomal protein S4, X-linked (RPS4X), mRNA. /FEA=mRNA /GEN=RPS4X /PROD=ribosomal protein S4, X-linked /DB_XREF=gi:4506724 /UG=Hs.108124 ribosomal protein S4, X-linked /FL=gb:BC000472.1 gb:BC002569.1 gb:M58458.1 gb:M22146.1 gb:NM_001007.1	4834.59	5048.04
200934_at	DEK oncogene (DNA binding)	NM_003472.1	7913	gb:NM_003472.1 /DEF=Homo sapiens DEK oncogene (DNA binding) (DEK), mRNA. /FEA=mRNA /GEN=DEK /PROD=DEK oncogene (DNA binding) /DB_XREF=gi:4503248 /UG=Hs.110713 DEK oncogene (DNA binding) /FL=gb:NM_003472.1	197.597	164.578
200935_at	calreticulin	NM_004343.2	811	gb:NM_004343.2 /DEF=Homo sapiens calreticulin (CALR), mRNA. /FEA=mRNA /GEN=CALR /PROD=calreticulin precursor /DB_XREF=gi:5921996 /UG=Hs.16488 calreticulin /FL=gb:BC002500.1 gb:M84739.1 gb:M32294.1 gb:NM_004343.2	587.878	579.862
200936_at	ribosomal protein L8	NM_000973.1	6132	gb:NM_000973.1 /DEF=Homo sapiens ribosomal protein L8 (RPL8), mRNA. /FEA=mRNA /GEN=RPL8 /PROD=ribosomal protein L8 /DB_XREF=gi:4506662 /UG=Hs.178551 ribosomal protein L8 /FL=gb:BC000077.1 gb:NM_000973.1	4180.31	3854.11
200937_s_at	ribosomal protein L5	NM_000969.1	6125	gb:NM_000969.1 /DEF=Homo sapiens ribosomal protein L5 (RPL5), mRNA. /FEA=mRNA /GEN=RPL5 /PROD=ribosomal protein L5 /DB_XREF=gi:4506654 /UG=Hs.180946 ribosomal protein L5 /FL=gb:AF113210.1 gb:NM_000969.1 gb:U14966.1	1813.61	2126.26
200938_s_at	arginine-glutamic acid dipeptide (RE) repeats	AI920976	473	Consensus includes gb:AI920976 /FEA=EST /DB_XREF=gi:5656940 /DB_XREF=est:wo16h05.x1 /CLONE=IMAGE:2455545 /UG=Hs.194369 arginine-glutamic acid dipeptide (RE) repeats /FL=gb:AF118275.1 gb:NM_012102.1 gb:AB036737.1	26.294	2.97854
200939_s_at	arginine-glutamic acid dipeptide (RE) repeats	NM_012102.1	473	gb:NM_012102.1 /DEF=Homo sapiens arginine-glutamic acid dipeptide (RE) repeats (RERE), mRNA. /FEA=mRNA /GEN=RERE /PROD=arginine-glutamic acid dipeptide (RE) repeats /DB_XREF=gi:6912253 /UG=Hs.194369 arginine-glutamic acid dipeptide (RE) repeats /FL=gb:AF118275.1 gb:NM_012102.1 gb:AB036737.1	37.5698	30.4043
200940_s_at	arginine-glutamic acid dipeptide (RE) repeats	AB036737.1	473	gb:AB036737.1 /DEF=Homo sapiens mRNA for RERE, complete cds. /FEA=mRNA /PROD=RERE /DB_XREF=gi:8096339 /UG=Hs.194369 arginine-glutamic acid dipeptide (RE) repeats /FL=gb:AF118275.1 gb:NM_012102.1 gb:AB036737.1	158.913	131.764
200941_at	heat shock factor binding protein 1	AK026575.1	3281	Consensus includes gb:AK026575.1 /DEF=Homo sapiens cDNA: FLJ22922 fis, clone KAT06722. /FEA=mRNA /DB_XREF=gi:10439459 /UG=Hs.250899 heat shock factor binding protein 1 /FL=gb:AF068754.1 gb:NM_001537.1	113.222	112.691
200942_s_at	heat shock factor binding protein 1	NM_001537.1	3281	gb:NM_001537.1 /DEF=Homo sapiens heat shock factor binding protein 1 (HSBP1), mRNA. /FEA=mRNA /GEN=HSBP1 /PROD=heat shock factor binding protein 1 /DB_XREF=gi:4557646 /UG=Hs.250899 heat shock factor binding protein 1 /FL=gb:AF068754.1 gb:NM_001537.1	623.306	523.567
200943_at	high-mobility group nucleosome binding domain 1	NM_004965.1	3150	gb:NM_004965.1 /DEF=Homo sapiens high-mobility group (nonhistone chromosomal) protein 14 (HMG14), mRNA. /FEA=mRNA /GEN=HMG14 /PROD=high-mobility group (nonhistone chromosomal)protein 14 /DB_XREF=gi:4826757 /UG=Hs.251064 high-mobility group (nonhistone chromosomal) protein 14 /FL=gb:BC000075.1 gb:J02621.1 gb:NM_004965.1	1330.93	1031.62
200944_s_at	high-mobility group nucleosome binding domain 1	NM_004965.1	3150	gb:NM_004965.1 /DEF=Homo sapiens high-mobility group (nonhistone chromosomal) protein 14 (HMG14), mRNA. /FEA=mRNA /GEN=HMG14 /PROD=high-mobility group (nonhistone chromosomal)protein 14 /DB_XREF=gi:4826757 /UG=Hs.251064 high-mobility group (nonhistone chromosomal) protein 14 /FL=gb:BC000075.1 gb:J02621.1 gb:NM_004965.1	1322.85	1221.58
200945_s_at	yeast Sec31p homolog	NM_014933.1	22872	gb:NM_014933.1 /DEF=Homo sapiens yeast Sec31p homolog (KIAA0905), mRNA. /FEA=mRNA /GEN=KIAA0905 /PROD=yeast Sec31p homolog /DB_XREF=gi:7662369 /UG=Hs.70266 yeast Sec31p homolog /FL=gb:AB018359.1 gb:NM_014933.1 gb:AF139184.1	496.659	384.858
200946_x_at	glutamate dehydrogenase 1	AI339331	2746	Consensus includes gb:AI339331 /FEA=EST /DB_XREF=gi:4076258 /DB_XREF=est:qt01g12.x1 /CLONE=IMAGE:1946374 /UG=Hs.77508 glutamate dehydrogenase 1 /FL=gb:J03248.1 gb:M37154.1 gb:M20867.1 gb:NM_005271.1	378.442	394.427
200947_s_at	glutamate dehydrogenase 1	NM_005271.1	2746	gb:NM_005271.1 /DEF=Homo sapiens glutamate dehydrogenase 1 (GLUD1), mRNA. /FEA=mRNA /GEN=GLUD1 /PROD=glutamate dehydrogenase 1 /DB_XREF=gi:4885280 /UG=Hs.77508 glutamate dehydrogenase 1 /FL=gb:J03248.1 gb:M37154.1 gb:M20867.1 gb:NM_005271.1	330.108	312.757
200948_at	myeloid leukemia factor 2	NM_005439.1	8079	gb:NM_005439.1 /DEF=Homo sapiens myeloid leukemia factor 2 (MLF2), mRNA. /FEA=mRNA /GEN=MLF2 /PROD=myeloid leukemia factor 2 /DB_XREF=gi:4885486 /UG=Hs.79026 myeloid leukemia factor 2 /FL=gb:BC000898.1 gb:BC002340.1 gb:U57342.1 gb:AF070539.1 gb:NM_005439.1	466.158	418.754
200949_x_at	ribosomal protein S20	NM_001023.1	6224	gb:NM_001023.1 /DEF=Homo sapiens ribosomal protein S20 (RPS20), mRNA. /FEA=mRNA /GEN=RPS20 /PROD=ribosomal protein S20 /DB_XREF=gi:4506696 /UG=Hs.8102 ribosomal protein S20 /FL=gb:L06498.1 gb:NM_001023.1	3842.24	4740.7
200950_at	actin related protein 2/3 complex, subunit 1A, 41kDa	NM_006409.1	10552	gb:NM_006409.1 /DEF=Homo sapiens actin related protein 23 complex, subunit 1A (41 kD) (ARPC1A), mRNA. /FEA=mRNA /GEN=ARPC1A /PROD=actin related protein 23 complex, subunit 1A(41 kD) /DB_XREF=gi:5454077 /UG=Hs.90370 actin related protein 23 complex, subunit 1A (41 kD) /FL=gb:NM_006409.1	495.692	419.864
200951_s_at	cyclin D2	NM_001759.1	894	Consensus includes gb:AW026491 /FEA=EST /DB_XREF=gi:5880021 /DB_XREF=est:wv14b06.x1 /CLONE=IMAGE:2529491 /UG=Hs.75586 cyclin D2 /FL=gb:M90813.1 gb:D13639.1 gb:NM_001759.1	446	567.38
200952_s_at	cyclin D2	NM_001759.1	894	Consensus includes gb:AI635187 /FEA=EST /DB_XREF=gi:4686517 /DB_XREF=est:tz22b10.x1 /CLONE=IMAGE:2289307 /UG=Hs.75586 cyclin D2 /FL=gb:M90813.1 gb:D13639.1 gb:NM_001759.1	254.498	342.394
200953_s_at	cyclin D2	NM_001759.1	894	gb:NM_001759.1 /DEF=Homo sapiens cyclin D2 (CCND2), mRNA. /FEA=mRNA /GEN=CCND2 /PROD=cyclin D2 /DB_XREF=gi:4502616 /UG=Hs.75586 cyclin D2 /FL=gb:M90813.1 gb:D13639.1 gb:NM_001759.1	1409.79	1970.3
200954_at	ATPase, H+ transporting, lysosomal 16kDa, V0 subunit c	NM_001694.1	527	gb:NM_001694.1 /DEF=Homo sapiens ATPase, H+ transporting, lysosomal (vacuolar proton pump) 16kD (ATP6L), mRNA. /FEA=mRNA /GEN=ATP6L /PROD=ATPase, H+ transporting, lysosomal (vacuolarproton pump) 16kD /DB_XREF=gi:4502312 /UG=Hs.76159 ATPase, H+ transporting, lysosomal (vacuolar proton pump) 16kD /FL=gb:BC004537.1 gb:M62762.1 gb:NM_001694.1	649.83	808.805
200955_at	inner membrane protein, mitochondrial (mitofilin)	NM_006839.1	10989	gb:NM_006839.1 /DEF=Homo sapiens inner membrane protein, mitochondrial (mitofilin) (IMMT), mRNA. /FEA=mRNA /GEN=IMMT /PROD=inner membrane protein, mitochondrial(mitofilin) /DB_XREF=gi:5803114 /UG=Hs.78504 inner membrane protein, mitochondrial (mitofilin) /FL=gb:L42572.1 gb:BC002412.1 gb:D21094.1 gb:NM_006839.1	259.157	226.555
200956_s_at	structure specific recognition protein 1	BE795648	6749	Consensus includes gb:BE795648 /FEA=EST /DB_XREF=gi:10216846 /DB_XREF=est:601590631F1 /CLONE=IMAGE:3945006 /UG=Hs.79162 structure specific recognition protein 1 /FL=gb:BC005116.1 gb:M86737.1 gb:NM_003146.1	824.071	969.5
200957_s_at	structure specific recognition protein 1	NM_003146.1	6749	gb:NM_003146.1 /DEF=Homo sapiens structure specific recognition protein 1 (SSRP1), mRNA. /FEA=mRNA /GEN=SSRP1 /PROD=structure specific recognition protein 1 /DB_XREF=gi:4507240 /UG=Hs.79162 structure specific recognition protein 1 /FL=gb:BC005116.1 gb:M86737.1 gb:NM_003146.1	721.61	971.905
200958_s_at	syndecan binding protein (syntenin)	NM_005625.1	6386	gb:NM_005625.1 /DEF=Homo sapiens syndecan binding protein (syntenin) (SDCBP), mRNA. /FEA=mRNA /GEN=SDCBP /PROD=syndecan binding protein (syntenin) /DB_XREF=gi:5032082 /UG=Hs.8180 syndecan binding protein (syntenin) /FL=gb:AF000652.1 gb:NM_005625.1	812.823	560.876
200959_at	fusion, derived from t(12;16) malignant liposarcoma	NM_004960.1	2521	gb:NM_004960.1 /DEF=Homo sapiens fusion, derived from t(12;16) malignant liposarcoma (FUS), mRNA. /FEA=mRNA /GEN=FUS /PROD=fusion, derived from t(12;16) malignantliposarcoma /DB_XREF=gi:4826733 /UG=Hs.99969 fusion, derived from t(12;16) malignant liposarcoma /FL=gb:BC000402.1 gb:BC002459.1 gb:NM_004960.1	628.485	795.324
200960_x_at	clathrin, light polypeptide (Lca)	NM_007096.1	1211	gb:NM_007096.1 /DEF=Homo sapiens clathrin, light polypeptide (Lca) (CLTA), transcript variant brain-specific, mRNA. /FEA=mRNA /GEN=CLTA /PROD=clathrin, light polypeptide A (Lca) isoform b /DB_XREF=gi:6005992 /UG=Hs.104143 clathrin, light polypeptide (Lca) /FL=gb:M20471.1 gb:NM_007096.1	1101.84	1069.11
200961_at	selenophosphate synthetase 2	NM_012248.1	22928	gb:NM_012248.1 /DEF=Homo sapiens selenophosphate synthetase 2 (SPS2), mRNA. /FEA=mRNA /GEN=SPS2 /PROD=selenophosphate synthetase 2 /DB_XREF=gi:7657612 /UG=Hs.118725 selenophosphate synthetase 2 /FL=gb:BC002381.1 gb:U43286.1 gb:NM_012248.1	172.484	165.578
200962_at	Homo sapiens cDNA FLJ36224 fis, clone THYMU2000990.	AI348010		Consensus includes gb:AI348010 /FEA=EST /DB_XREF=gi:4085216 /DB_XREF=est:qp61b10.x1 /CLONE=IMAGE:1927483 /UG=Hs.184014 ribosomal protein L31 /FL=gb:NM_000993.1	64.0691	56.0342
200963_x_at	ribosomal protein L31	NM_000993.1	6160	gb:NM_000993.1 /DEF=Homo sapiens ribosomal protein L31 (RPL31), mRNA. /FEA=mRNA /GEN=RPL31 /PROD=ribosomal protein L31 /DB_XREF=gi:4506632 /UG=Hs.184014 ribosomal protein L31 /FL=gb:NM_000993.1	5784.93	5794.26
200964_at	ubiquitin-activating enzyme E1 (A1S9T and BN75 temperature sensitivity complementing)	NM_003334.1	7317	gb:NM_003334.1 /DEF=Homo sapiens ubiquitin-activating enzyme E1 (A1S9T and BN75 temperature sensitivity complementing) (UBE1), mRNA. /FEA=mRNA /GEN=UBE1 /PROD=ubiquitin-activating enzyme E1 (A1S9T and BN75temperature sensitivity complementing) /DB_XREF=gi:4507762 /UG=Hs.2055 ubiquitin-activating enzyme E1 (A1S9T and BN75 temperature sensitivity complementing) /FL=gb:M58028.1 gb:NM_003334.1	1199.29	1103.2
200965_s_at	actin binding LIM protein 1	NM_006720.1	3983	gb:NM_006720.1 /DEF=Homo sapiens actin binding LIM protein 1 (ABLIM), transcript variant ABLIM-s, mRNA. /FEA=mRNA /GEN=ABLIM /PROD=actin-binding LIM protein 1, isoform s /DB_XREF=gi:5921987 /UG=Hs.158203 actin binding LIM protein 1 /FL=gb:D31883.1 gb:NM_006720.1	398.125	472.354
200966_x_at	aldolase A, fructose-bisphosphate	NM_000034.1	226	gb:NM_000034.1 /DEF=Homo sapiens aldolase A, fructose-bisphosphate (ALDOA), mRNA. /FEA=mRNA /GEN=ALDOA /PROD=aldolase A /DB_XREF=gi:4557304 /UG=Hs.273415 aldolase A, fructose-bisphosphate /FL=gb:BC004333.1 gb:M11560.1 gb:NM_000034.1	3536.31	3795.4
200967_at	peptidylprolyl isomerase B (cyclophilin B)	NM_000942.1	5479	gb:NM_000942.1 /DEF=Homo sapiens peptidylprolyl isomerase B (cyclophilin B) (PPIB), mRNA. /FEA=mRNA /GEN=PPIB /PROD=peptidylprolyl isomerase B (cyclophilin B) /DB_XREF=gi:4758949 /UG=Hs.699 peptidylprolyl isomerase B (cyclophilin B) /FL=gb:BC001125.1 gb:M60857.1 gb:M63573.1 gb:NM_000942.1	1807.31	1836.75
200968_s_at	peptidylprolyl isomerase B (cyclophilin B)	NM_000942.1	5479	gb:NM_000942.1 /DEF=Homo sapiens peptidylprolyl isomerase B (cyclophilin B) (PPIB), mRNA. /FEA=mRNA /GEN=PPIB /PROD=peptidylprolyl isomerase B (cyclophilin B) /DB_XREF=gi:4758949 /UG=Hs.699 peptidylprolyl isomerase B (cyclophilin B) /FL=gb:BC001125.1 gb:M60857.1 gb:M63573.1 gb:NM_000942.1	2228.37	2328.65
200969_at	stress-associated endoplasmic reticulum protein 1	BG107676	27230	Consensus includes gb:BG107676 /FEA=EST /DB_XREF=gi:12601522 /DB_XREF=est:602277844F1 /CLONE=IMAGE:4365370 /UG=Hs.76698 stress-associated endoplasmic reticulum protein 1; ribosome associated membrane protein 4 /FL=gb:AL136807.1 gb:AF136975.1 gb:AB022427.1 gb:NM_014445.1	100.803	110.354
200970_s_at	stress-associated endoplasmic reticulum protein 1	AL136807.1	27230	gb:AL136807.1 /DEF=Homo sapiens mRNA; cDNA DKFZp434L1621 (from clone DKFZp434L1621); complete cds. /FEA=mRNA /GEN=DKFZp434L1621 /PROD=hypothetical protein /DB_XREF=gi:12053124 /UG=Hs.76698 stress-associated endoplasmic reticulum protein 1; ribosome associated membrane protein 4 /FL=gb:AL136807.1 gb:AF136975.1 gb:AB022427.1 gb:NM_014445.1	245.971	249.903
200971_s_at	stress-associated endoplasmic reticulum protein 1	NM_014445.1	27230	gb:NM_014445.1 /DEF=Homo sapiens stress-associated endoplasmic reticulum protein 1; ribosome associated membrane protein 4 (SERP1), mRNA. /FEA=mRNA /GEN=SERP1 /PROD=stress-associated endoplasmic reticulum protein1; ribosome associated membrane protein 4 /DB_XREF=gi:7657551 /UG=Hs.76698 stress-associated endoplasmic reticulum protein 1; ribosome associated membrane protein 4 /FL=gb:AL136807.1 gb:A…	1173.79	1071.36
200972_at	tetraspan 3	BC000704.1	10099	gb:BC000704.1 /DEF=Homo sapiens, tetraspan 3, clone MGC:965, mRNA, complete cds. /FEA=mRNA /PROD=tetraspan 3 /DB_XREF=gi:12653830 /UG=Hs.100090 tetraspan 3 /FL=gb:BC000704.1 gb:BC004280.1 gb:AF054840.1 gb:NM_005724.1 gb:AF133423.1	638.955	613.67
200973_s_at	tetraspan 3	NM_005724.1	10099	gb:NM_005724.1 /DEF=Homo sapiens tetraspan 3 (TSPAN-3), mRNA. /FEA=mRNA /GEN=TSPAN-3 /PROD=tetraspan 3 /DB_XREF=gi:5032200 /UG=Hs.100090 tetraspan 3 /FL=gb:BC000704.1 gb:BC004280.1 gb:AF054840.1 gb:NM_005724.1 gb:AF133423.1	358.121	343.049
200974_at	actin, alpha 2, smooth muscle, aorta	NM_001613.1	59	gb:NM_001613.1 /DEF=Homo sapiens actin, alpha 2, smooth muscle, aorta (ACTA2), mRNA. /FEA=mRNA /GEN=ACTA2 /PROD=alpha 2 actin /DB_XREF=gi:4501882 /UG=Hs.195851 actin, alpha 2, smooth muscle, aorta /FL=gb:J05192.1 gb:NM_001613.1	77.7884	96.7566
200975_at	palmitoyl-protein thioesterase 1 (ceroid-lipofuscinosis, neuronal 1, infantile)	NM_000310.1	5538	gb:NM_000310.1 /DEF=Homo sapiens palmitoyl-protein thioesterase 1 (ceroid-lipofuscinosis, neuronal 1, infantile) (PPT1), mRNA. /FEA=mRNA /GEN=PPT1 /PROD=palmitoyl-protein thioesterase 1(ceroid-lipofuscinosis, neuronal 1, infantile) /DB_XREF=gi:4506030 /UG=Hs.3873 palmitoyl-protein thioesterase 1 (ceroid-lipofuscinosis, neuronal 1, infantile) /FL=gb:U44772.1 gb:NM_000310.1	941.858	865.654
200976_s_at	Tax1 (human T-cell leukemia virus type I) binding protein 1	NM_006024.2	8887	gb:NM_006024.2 /DEF=Homo sapiens Tax1 (human T-cell leukemia virus type I) binding protein 1 (TAX1BP1), mRNA. /FEA=mRNA /GEN=TAX1BP1 /PROD=Tax1 (human T-cell leukemia virus type I)binding protein 1 /DB_XREF=gi:5803188 /UG=Hs.5437 Tax1 (human T-cell leukemia virus type I) binding protein 1 /FL=gb:U33821.2 gb:NM_006024.2 gb:AF090891.1 gb:AF268075.1	458.054	579.784
200977_s_at	Tax1 (human T-cell leukemia virus type I) binding protein 1	AF090891.1	8887	gb:AF090891.1 /DEF=Homo sapiens clone HQ0105 PRO0105 mRNA, complete cds. /FEA=mRNA /PROD=PRO0105 /DB_XREF=gi:6690159 /UG=Hs.5437 Tax1 (human T-cell leukemia virus type I) binding protein 1 /FL=gb:U33821.2 gb:NM_006024.2 gb:AF090891.1 gb:AF268075.1	199.583	162.327
200978_at	malate dehydrogenase 1, NAD (soluble)	NM_005917.1	4190	gb:NM_005917.1 /DEF=Homo sapiens malate dehydrogenase 1, NAD (soluble) (MDH1), mRNA. /FEA=mRNA /GEN=MDH1 /PROD=malate dehydrogenase 1, NAD (soluble) /DB_XREF=gi:5174538 /UG=Hs.75375 malate dehydrogenase 1, NAD (soluble) /FL=gb:D55654.1 gb:U20352.1 gb:NM_005917.1	1216.02	1072.07
200979_at	Homo sapiens cDNA FLJ34891 fis, clone NT2NE2017562.	BF739979		Consensus includes gb:BF739979 /FEA=EST /DB_XREF=gi:12066655 /DB_XREF=est:7o41g06.x1 /CLONE=IMAGE:3576778 /UG=Hs.1023 pyruvate dehydrogenase (lipoamide) alpha 1 /FL=gb:L48690.1 gb:BC002406.1 gb:J03575.1 gb:M24848.1 gb:L13318.1 gb:NM_000284.1	140.255	114.597
200980_s_at	pyruvate dehydrogenase (lipoamide) alpha 1	NM_000284.1	5160	gb:NM_000284.1 /DEF=Homo sapiens pyruvate dehydrogenase (lipoamide) alpha 1 (PDHA1), mRNA. /FEA=mRNA /GEN=PDHA1 /PROD=pyruvate dehydrogenase (lipoamide) alpha 1 /DB_XREF=gi:4505684 /UG=Hs.1023 pyruvate dehydrogenase (lipoamide) alpha 1 /FL=gb:L48690.1 gb:BC002406.1 gb:J03575.1 gb:M24848.1 gb:L13318.1 gb:NM_000284.1	482.793	607.716
200981_x_at	GNAS complex locus	NM_016592.1	2778	gb:NM_016592.1 /DEF=Homo sapiens neuroendocrine secretory protein 55 (NESP55), mRNA. /FEA=mRNA /GEN=NESP55 /PROD=neuroendocrine secretory protein 55 /DB_XREF=gi:7706588 /UG=Hs.113368 neuroendocrine secretory protein 55 /FL=gb:AF105253.1 gb:NM_016592.1	2941.56	3257
200982_s_at	annexin A6	NM_001155.2	309	gb:NM_001155.2 /DEF=Homo sapiens annexin A6 (ANXA6), transcript variant 1, mRNA. /FEA=mRNA /GEN=ANXA6 /PROD=annexin VI isoform 1 /DB_XREF=gi:4809274 /UG=Hs.118796 annexin A6 /FL=gb:J03578.1 gb:D00510.1 gb:NM_001155.2	235.79	184.497
200983_x_at	CD59 antigen p18-20 (antigen identified by monoclonal antibodies 16.3A5, EJ16, EJ30, EL32 and G344)	NM_000611.1	966	Consensus includes gb:BF983379 /FEA=EST /DB_XREF=gi:12386191 /DB_XREF=est:602305270F1 /CLONE=IMAGE:4396576 /UG=Hs.119663 CD59 antigen p18-20 (antigen identified by monoclonal antibodies 16.3A5, EJ16, EJ30, EL32 and G344) /FL=gb:NM_000611.1 gb:M34671.1	434.839	439.131
200984_s_at	CD59 antigen p18-20 (antigen identified by monoclonal antibodies 16.3A5, EJ16, EJ30, EL32 and G344)	NM_000611.1	966	Consensus includes gb:X16447.1 /DEF=Human mRNA for CD59, an LY-6-like protein regulating complement membrane attack. /FEA=mRNA /PROD=precursor polypeptide (AA -25 to 103) /DB_XREF=gi:29805 /UG=Hs.119663 CD59 antigen p18-20 (antigen identified by monoclonal antibodies 16.3A5, EJ16, EJ30, EL32 and G344) /FL=gb:NM_000611.1 gb:M34671.1	278.149	268.358
200985_s_at	CD59 antigen p18-20 (antigen identified by monoclonal antibodies 16.3A5, EJ16, EJ30, EL32 and G344)	NM_000611.1	966	gb:NM_000611.1 /DEF=Homo sapiens CD59 antigen p18-20 (antigen identified by monoclonal antibodies 16.3A5, EJ16, EJ30, EL32 and G344) (CD59), mRNA. /FEA=mRNA /GEN=CD59 /PROD=CD59 antigen p18-20 (antigen identified bymonoclonal antibodies 16.3A5, EJ16, EJ30, EL32 and G344) /DB_XREF=gi:10835164 /UG=Hs.119663 CD59 antigen p18-20 (antigen identified by monoclonal antibodies 16.3A5, EJ16, EJ30, EL32 an…	215.382	195.396
200986_at	serine (or cysteine) proteinase inhibitor, clade G (C1 inhibitor), member 1, (angioedema, hereditary)	NM_000062.1	710	gb:NM_000062.1 /DEF=Homo sapiens serine (or cysteine) proteinase inhibitor, clade G (C1 inhibitor), member 1 (SERPING1), mRNA. /FEA=mRNA /GEN=SERPING1 /PROD=complement component 1 inhibitor precursor /DB_XREF=gi:4557378 /UG=Hs.151242 serine (or cysteine) proteinase inhibitor, clade G (C1 inhibitor), member 1 /FL=gb:M13690.1 gb:M13656.1 gb:NM_000062.1	17.8611	9.10323
200987_x_at	proteasome (prosome, macropain) activator subunit 3 (PA28 gamma; Ki)	AA758755	10197	Consensus includes gb:AA758755 /FEA=EST /DB_XREF=gi:2806618 /DB_XREF=est:ah80c08.s1 /CLONE=1321934 /UG=Hs.152978 proteasome (prosome, macropain) activator subunit 3 (PA28 gamma; Ki) /FL=gb:NM_005789.1 gb:U11292.1	635.235	626.907
200988_s_at	proteasome (prosome, macropain) activator subunit 3 (PA28 gamma; Ki)	NM_005789.1	10197	gb:NM_005789.1 /DEF=Homo sapiens proteasome (prosome, macropain) activator subunit 3 (PA28 gamma; Ki) (PSME3), mRNA. /FEA=mRNA /GEN=PSME3 /PROD=proteasome (prosome, macropain) activatorsubunit 3 (PA28 gamma; Ki) /DB_XREF=gi:5031996 /UG=Hs.152978 proteasome (prosome, macropain) activator subunit 3 (PA28 gamma; Ki) /FL=gb:NM_005789.1 gb:U11292.1	162.95	178.874
200989_at	hypoxia-inducible factor 1, alpha subunit (basic helix-loop-helix transcription factor)	NM_001530.1	3091	gb:NM_001530.1 /DEF=Homo sapiens hypoxia-inducible factor 1, alpha subunit (basic helix-loop-helix transcription factor) (HIF1A), mRNA. /FEA=mRNA /GEN=HIF1A /PROD=hypoxia-inducible factor 1, alpha subunit (basichelix-loop-helix transcription factor) /DB_XREF=gi:4504384 /UG=Hs.197540 hypoxia-inducible factor 1, alpha subunit (basic helix-loop-helix transcription factor) /FL=gb:U29165.1 gb:AF304431…	10.6631	13.1782
200990_at	tripartite motif-containing 28	NM_005762.1	10155	gb:NM_005762.1 /DEF=Homo sapiens KRAB-associated protein 1 (TIF1B), mRNA. /FEA=mRNA /GEN=TIF1B /PROD=KRAB-associated protein 1 /DB_XREF=gi:5032178 /UG=Hs.228059 KRAB-associated protein 1 /FL=gb:BC004978.1 gb:U78773.1 gb:U95040.1 gb:NM_005762.1	1327.4	1571.78
200991_s_at	sorting nexin 17	NM_014748.1	9784	gb:NM_014748.1 /DEF=Homo sapiens KIAA0064 gene product (KIAA0064), mRNA. /FEA=mRNA /GEN=KIAA0064 /PROD=KIAA0064 gene product /DB_XREF=gi:7661889 /UG=Hs.278569 sorting nexin 17 /FL=gb:BC002524.1 gb:BC002610.1 gb:D31764.1 gb:NM_014748.1	195.746	133.252
200992_at	importin 7	AL137335.1	10527	Consensus includes gb:AL137335.1 /DEF=Homo sapiens mRNA; cDNA DKFZp434A179 (from clone DKFZp434A179); partial cds. /FEA=mRNA /GEN=DKFZp434A179 /PROD=hypothetical protein /DB_XREF=gi:6807827 /UG=Hs.5151 RAN binding protein 7 /FL=gb:AF098799.1 gb:NM_006391.1	690.943	331.425
200993_at	ESTs	AL137335.1		Consensus includes gb:AA939270 /FEA=EST /DB_XREF=gi:3099183 /DB_XREF=est:oq31b02.s1 /CLONE=IMAGE:1587915 /UG=Hs.5151 RAN binding protein 7 /FL=gb:AF098799.1 gb:NM_006391.1	451.033	267.415
200994_at	importin 7	AL137335.1	10527	Consensus includes gb:BG291787 /FEA=EST /DB_XREF=gi:13050002 /DB_XREF=est:602386007F1 /CLONE=IMAGE:4515240 /UG=Hs.5151 RAN binding protein 7 /FL=gb:AF098799.1 gb:NM_006391.1	262.52	236.664
200995_at	importin 7	AL137335.1	10527	Consensus includes gb:AI741392 /FEA=EST /DB_XREF=gi:5109680 /DB_XREF=est:wg27b08.x1 /CLONE=IMAGE:2366295 /UG=Hs.5151 RAN binding protein 7 /FL=gb:AF098799.1 gb:NM_006391.1	121.75	114.425
200996_at	ARP3 actin-related protein 3 homolog (yeast)	NM_005721.2	10096	gb:NM_005721.2 /DEF=Homo sapiens ARP3 (actin-related protein 3, yeast) homolog (ACTR3), mRNA. /FEA=mRNA /GEN=ACTR3 /PROD=ARP3 (actin-related protein 3, yeast) homolog /DB_XREF=gi:7262289 /UG=Hs.5321 ARP3 (actin-related protein 3, yeast) homolog /FL=gb:AF006083.1 gb:NM_005721.2	1026.5	850.552
200997_at	RNA binding motif protein 4	NM_002896.1	5936	gb:NM_002896.1 /DEF=Homo sapiens RNA binding motif protein 4 (RBM4), mRNA. /FEA=mRNA /GEN=RBM4 /PROD=RNA binding motif protein 4 /DB_XREF=gi:4506444 /UG=Hs.6106 RNA binding motif protein 4 /FL=gb:BC000307.1 gb:U89505.1 gb:NM_002896.1	504.412	456.409
200998_s_at	cytoskeleton-associated protein 4	AW029619	10970	Consensus includes gb:AW029619 /FEA=EST /DB_XREF=gi:5888375 /DB_XREF=est:wx14e05.x1 /CLONE=IMAGE:2543648 /UG=Hs.74368 transmembrane protein (63kD), endoplasmic reticulumGolgi intermediate compartment /FL=gb:NM_006825.1	161.631	154.138
200999_s_at	cytoskeleton-associated protein 4	NM_006825.1	10970	gb:NM_006825.1 /DEF=Homo sapiens transmembrane protein (63kD), endoplasmic reticulumGolgi intermediate compartment (P63), mRNA. /FEA=mRNA /GEN=P63 /PROD=transmembrane protein (63kD), endoplasmicreticulumGolgi intermediate compartment /DB_XREF=gi:5803112 /UG=Hs.74368 transmembrane protein (63kD), endoplasmic reticulumGolgi intermediate compartment /FL=gb:NM_006825.1	125.463	77.8644
201000_at	alanyl-tRNA synthetase	NM_001605.1	16	gb:NM_001605.1 /DEF=Homo sapiens alanyl-tRNA synthetase (AARS), mRNA. /FEA=mRNA /GEN=AARS /PROD=alanyl-tRNA synthetase /DB_XREF=gi:4501840 /UG=Hs.75102 alanyl-tRNA synthetase /FL=gb:D32050.1 gb:NM_001605.1	601.95	657.054
201001_s_at	ubiquitin-conjugating enzyme E2 variant 1	BG164064	7335	Consensus includes gb:BG164064 /FEA=EST /DB_XREF=gi:12670767 /DB_XREF=est:602341091F1 /CLONE=IMAGE:4449022 /UG=Hs.75875 ubiquitin-conjugating enzyme E2 variant 1 /FL=gb:U39361.1 gb:NM_003349.2 gb:BC000468.1	261.466	271.986
201002_s_at	ubiquitin-conjugating enzyme E2 variant 1	U39361.1	7335	gb:U39361.1 /DEF=Homo sapiens DNA-binding protein (CROC-1B) mRNA, complete cds. /FEA=mRNA /GEN=CROC-1B /PROD=DNA-binding protein /DB_XREF=gi:1066081 /UG=Hs.75875 ubiquitin-conjugating enzyme E2 variant 1 /FL=gb:U39361.1 gb:NM_003349.2 gb:BC000468.1	381.77	445.184
201003_x_at	ubiquitin-conjugating enzyme E2 variant 1	NM_003349.2	7335	gb:NM_003349.2 /DEF=Homo sapiens ubiquitin-conjugating enzyme E2 variant 1 (UBE2V1), transcript variant 2, mRNA. /FEA=mRNA /GEN=UBE2V1 /PROD=ubiquitin-conjugating enzyme E2 variant 1,isoform b /DB_XREF=gi:12025659 /UG=Hs.75875 ubiquitin-conjugating enzyme E2 variant 1 /FL=gb:U39361.1 gb:NM_003349.2 gb:BC000468.1	164.806	169.652
201004_at	signal sequence receptor, delta (translocon-associated protein delta)	NM_006280.1	6748	gb:NM_006280.1 /DEF=Homo sapiens signal sequence receptor, delta (translocon-associated protein delta) (SSR4), mRNA. /FEA=mRNA /GEN=SSR4 /PROD=signal sequence receptor, delta /DB_XREF=gi:5454089 /UG=Hs.102135 signal sequence receptor, delta (translocon-associated protein delta) /FL=gb:BC003371.1 gb:NM_006280.1	1587.47	1625.68
201005_at	CD9 antigen (p24)	NM_001769.1	928	gb:NM_001769.1 /DEF=Homo sapiens CD9 antigen (p24) (CD9), mRNA. /FEA=mRNA /GEN=CD9 /PROD=CD9 antigen (p24) /DB_XREF=gi:4502692 /UG=Hs.1244 CD9 antigen (p24) /FL=gb:M38690.1 gb:NM_001769.1 gb:L34068.1	17.5064	24.387
201006_at	peroxiredoxin 2	NM_005809.1	7001	gb:NM_005809.1 /DEF=Homo sapiens peroxiredoxin 2 (PRDX2), mRNA. /FEA=mRNA /GEN=PRDX2 /PROD=peroxiredoxin 2 /DB_XREF=gi:5902725 /UG=Hs.146354 peroxiredoxin 2 /FL=gb:BC000452.1 gb:BC003022.1 gb:NM_005809.1	117.803	103.725
201007_at	hydroxyacyl-Coenzyme A dehydrogenase/3-ketoacyl-Coenzyme A thiolase/enoyl-Coenzyme A hydratase (trifunctional protein), beta subunit	NM_000183.1	3032	gb:NM_000183.1 /DEF=Homo sapiens hydroxyacyl-Coenzyme A dehydrogenase3-ketoacyl-Coenzyme A thiolaseenoyl-Coenzyme A hydratase (trifunctional protein), beta subunit (HADHB), mRNA. /FEA=mRNA /GEN=HADHB /PROD=hydroxyacyl-Coenzyme Adehydrogenase3-ketoacyl-Coenzyme Athiolaseenoyl-Coenzyme A hydratase (trifunctionalprotein), beta subunit /DB_XREF=gi:4504326 /UG=Hs.146812 hydroxyacyl-Coenzyme A dehydrog…	661.792	612.272
201008_s_at	thioredoxin interacting protein	NM_006472.1	10628	Consensus includes gb:AA812232 /FEA=EST /DB_XREF=gi:2881843 /DB_XREF=est:ob84h09.s1 /CLONE=IMAGE:1338113 /UG=Hs.179526 upregulated by 1,25-dihydroxyvitamin D-3 /FL=gb:NM_006472.1 gb:S73591.1	203.257	147.935
201009_s_at	thioredoxin interacting protein	NM_006472.1	10628	Consensus includes gb:AI439556 /FEA=EST /DB_XREF=gi:4305149 /DB_XREF=est:tc90c12.x1 /CLONE=IMAGE:2073430 /UG=Hs.179526 upregulated by 1,25-dihydroxyvitamin D-3 /FL=gb:NM_006472.1 gb:S73591.1	266.839	177.046
201010_s_at	thioredoxin interacting protein	NM_006472.1	10628	gb:NM_006472.1 /DEF=Homo sapiens upregulated by 1,25-dihydroxyvitamin D-3 (VDUP1), mRNA. /FEA=mRNA /GEN=VDUP1 /PROD=upregulated by 1,25-dihydroxyvitamin D-3 /DB_XREF=gi:5454161 /UG=Hs.179526 upregulated by 1,25-dihydroxyvitamin D-3 /FL=gb:NM_006472.1 gb:S73591.1	321.424	243.67
201011_at	ribophorin I	NM_002950.1	6184	gb:NM_002950.1 /DEF=Homo sapiens ribophorin I (RPN1), mRNA. /FEA=mRNA /GEN=RPN1 /PROD=ribophorin I /DB_XREF=gi:4506674 /UG=Hs.2280 ribophorin I /FL=gb:NM_002950.1	827.491	747.891
201012_at	annexin A1	NM_000700.1	301	gb:NM_000700.1 /DEF=Homo sapiens annexin A1 (ANXA1), mRNA. /FEA=mRNA /GEN=ANXA1 /PROD=annexin I /DB_XREF=gi:4502100 /UG=Hs.78225 annexin A1 /FL=gb:BC001275.1 gb:NM_000700.1	122.117	75.9681
201013_s_at	phosphoribosylaminoimidazole carboxylase, phosphoribosylaminoimidazole succinocarboxamide synthetase	AA902652	10606	Consensus includes gb:AA902652 /FEA=EST /DB_XREF=gi:3037775 /DB_XREF=est:ok71a12.s1 /CLONE=IMAGE:1519390 /UG=Hs.117950 multifunctional polypeptide similar to SAICAR synthetase and AIR carboxylase /FL=gb:NM_006452.1	1086.08	1039.36
201014_s_at	phosphoribosylaminoimidazole carboxylase, phosphoribosylaminoimidazole succinocarboxamide synthetase	NM_006452.1	10606	gb:NM_006452.1 /DEF=Homo sapiens multifunctional polypeptide similar to SAICAR synthetase and AIR carboxylase (ADE2H1), mRNA. /FEA=mRNA /GEN=ADE2H1 /PROD=multifunctional polypeptide similar to SAICARsynthetase and AIR carboxylase /DB_XREF=gi:5453538 /UG=Hs.117950 multifunctional polypeptide similar to SAICAR synthetase and AIR carboxylase /FL=gb:NM_006452.1	580.402	654.109
201015_s_at	junction plakoglobin	NM_021991.1	3728	gb:NM_021991.1 /DEF=Homo sapiens junction plakoglobin (JUP), transcript variant 2, mRNA. /FEA=mRNA /GEN=JUP /PROD=junction plakoglobin, isoform 1 /DB_XREF=gi:12056467 /UG=Hs.2340 junction plakoglobin /FL=gb:NM_021991.1 gb:BC000441.1	25.4008	27.4959
201016_at	eukaryotic translation initiation factor 1A	BE542684	1964	Consensus includes gb:BE542684 /FEA=EST /DB_XREF=gi:9771329 /DB_XREF=est:601067180F1 /CLONE=IMAGE:3453571 /UG=Hs.4310 eukaryotic translation initiation factor 1A /FL=gb:BC000793.1 gb:L18960.1 gb:NM_001412.1	301.318	341.474
201017_at	Homo sapiens mRNA full length insert cDNA clone EUROIMAGE 39515.	BE542684		Consensus includes gb:BG149698 /FEA=EST /DB_XREF=gi:12661728 /DB_XREF=est:nad32e01.x1 /CLONE=IMAGE:3367368 /UG=Hs.4310 eukaryotic translation initiation factor 1A /FL=gb:BC000793.1 gb:L18960.1 gb:NM_001412.1	159.893	190.202
201018_at	Homo sapiens mRNA full length insert cDNA clone EUROIMAGE 39515.	BE542684		Consensus includes gb:AL079283.1 /DEF=Homo sapiens mRNA full length insert cDNA clone EUROIMAGE 39515. /FEA=mRNA /DB_XREF=gi:5102744 /UG=Hs.4310 eukaryotic translation initiation factor 1A /FL=gb:BC000793.1 gb:L18960.1 gb:NM_001412.1	206.452	197.68
201019_s_at	eukaryotic translation initiation factor 1A	NM_001412.1	1964	gb:NM_001412.1 /DEF=Homo sapiens eukaryotic translation initiation factor 1A (EIF1A), mRNA. /FEA=mRNA /GEN=EIF1A /PROD=eukaryotic translation initiation factor 1A /DB_XREF=gi:4503498 /UG=Hs.4310 eukaryotic translation initiation factor 1A /FL=gb:BC000793.1 gb:L18960.1 gb:NM_001412.1	578.5	620.288
201020_at	tyrosine 3-monooxygenase/tryptophan 5-monooxygenase activation protein, eta polypeptide	NM_003405.1	7533	gb:NM_003405.1 /DEF=Homo sapiens tyrosine 3-monooxygenasetryptophan 5-monooxygenase activation protein, eta polypeptide (YWHAH), mRNA. /FEA=mRNA /GEN=YWHAH /PROD=tyrosine 3-monooxygenasetryptophan5-monooxygenase activation protein, eta polypeptide /DB_XREF=gi:4507950 /UG=Hs.75544 tyrosine 3-monooxygenasetryptophan 5-monooxygenase activation protein, eta polypeptide /FL=gb:BC003047.1 gb:L20422.1 g…	361.48	351.255
201021_s_at	destrin (actin depolymerizing factor)	BF697964	11034	Consensus includes gb:BF697964 /FEA=EST /DB_XREF=gi:11983372 /DB_XREF=est:602130050F1 /CLONE=IMAGE:4286556 /UG=Hs.82306 destrin (actin depolymerizing factor) /FL=gb:NM_006870.2	272.771	208.029
201022_s_at	destrin (actin depolymerizing factor)	NM_006870.2	11034	gb:NM_006870.2 /DEF=Homo sapiens destrin (actin depolymerizing factor) (ADF), mRNA. /FEA=mRNA /GEN=ADF /PROD=destrin (actin depolymerizing factor) /DB_XREF=gi:6466447 /UG=Hs.82306 destrin (actin depolymerizing factor) /FL=gb:NM_006870.2	276.914	237.763
201023_at	TAF7 RNA polymerase II, TATA box binding protein (TBP)-associated factor, 55kDa	NM_005642.1	6879	gb:NM_005642.1 /DEF=Homo sapiens TATA box binding protein (TBP)-associated factor, RNA polymerase II, F, 55kD (TAF2F), mRNA. /FEA=mRNA /GEN=TAF2F /PROD=TATA box binding protein (TBP)-associatedfactor, RNA polymerase II, F, 55kD /DB_XREF=gi:5032148 /UG=Hs.155188 TATA box binding protein (TBP)-associated factor, RNA polymerase II, F, 55kD /FL=gb:NM_005642.1 gb:U18062.1	370.525	283.294
201024_x_at	translation initiation factor IF2	NM_015904.1	9669	Consensus includes gb:BG261322 /FEA=EST /DB_XREF=gi:12771138 /DB_XREF=est:602373079F1 /CLONE=IMAGE:4484563 /UG=Hs.158688 KIAA0741 gene product /FL=gb:AB018284.1 gb:AF078035.1 gb:NM_015904.1	274.077	377.237
201025_at	translation initiation factor IF2	NM_015904.1	9669	Consensus includes gb:AB018284.1 /DEF=Homo sapiens mRNA for KIAA0741 protein, complete cds. /FEA=mRNA /GEN=KIAA0741 /PROD=KIAA0741 protein /DB_XREF=gi:3882202 /UG=Hs.158688 KIAA0741 gene product /FL=gb:AB018284.1 gb:AF078035.1 gb:NM_015904.1	188.127	232.778
201026_at	translation initiation factor IF2	NM_015904.1	9669	Consensus includes gb:AB018284.1 /DEF=Homo sapiens mRNA for KIAA0741 protein, complete cds. /FEA=mRNA /GEN=KIAA0741 /PROD=KIAA0741 protein /DB_XREF=gi:3882202 /UG=Hs.158688 KIAA0741 gene product /FL=gb:AB018284.1 gb:AF078035.1 gb:NM_015904.1	196.889	250.594
201027_s_at	translation initiation factor IF2	NM_015904.1	9669	gb:NM_015904.1 /DEF=Homo sapiens KIAA0741 gene product (IF2), mRNA. /FEA=mRNA /GEN=IF2 /PROD=translation initiation factor IF2 /DB_XREF=gi:7706231 /UG=Hs.158688 KIAA0741 gene product /FL=gb:AB018284.1 gb:AF078035.1 gb:NM_015904.1	227.609	328.376
201028_s_at	CD99 antigen	U82164.1	4267	gb:U82164.1 /DEF=Human transmembrane protein CD99 type II mRNA, complete cds. /FEA=mRNA /GEN=CD99 /PROD=CD99 typeII /DB_XREF=gi:2149134 /UG=Hs.177543 antigen identified by monoclonal antibodies 12E7, F21 and O13 /FL=gb:BC002584.1 gb:BC003147.1 gb:M16279.1 gb:U82164.1 gb:NM_002414.1	27.5427	30.2721
201029_s_at	CD99 antigen	NM_002414.1	4267	gb:NM_002414.1 /DEF=Homo sapiens antigen identified by monoclonal antibodies 12E7, F21 and O13 (MIC2), mRNA. /FEA=mRNA /GEN=MIC2 /PROD=antigen identified by monoclonal antibodies12E7, F21 and O13 /DB_XREF=gi:4505182 /UG=Hs.177543 antigen identified by monoclonal antibodies 12E7, F21 and O13 /FL=gb:BC002584.1 gb:BC003147.1 gb:M16279.1 gb:U82164.1 gb:NM_002414.1	80.7247	54.1225
201030_x_at	lactate dehydrogenase B	NM_002300.1	3945	gb:NM_002300.1 /DEF=Homo sapiens lactate dehydrogenase B (LDHB), mRNA. /FEA=mRNA /GEN=LDHB /PROD=lactate dehydrogenase B /DB_XREF=gi:4557031 /UG=Hs.234489 lactate dehydrogenase B /FL=gb:BC002362.1 gb:NM_002300.1	3311.98	3693.11
201031_s_at	heterogeneous nuclear ribonucleoprotein H1 (H)	NM_005520.1	3187	gb:NM_005520.1 /DEF=Homo sapiens heterogeneous nuclear ribonucleoprotein H1 (H) (HNRPH1), mRNA. /FEA=mRNA /GEN=HNRPH1 /PROD=heterogeneous nuclear ribonucleoprotein H1 (H) /DB_XREF=gi:5031752 /UG=Hs.245710 heterogeneous nuclear ribonucleoprotein H1 (H) /FL=gb:BC001348.1 gb:L22009.1 gb:NM_005520.1	470.373	431.163
201032_at	bladder cancer associated protein	NM_006698.1	10904	gb:NM_006698.1 /DEF=Homo sapiens bladder cancer associated protein (BLCAP), mRNA. /FEA=mRNA /GEN=BLCAP /PROD=bladder cancer associated protein /DB_XREF=gi:5729737 /UG=Hs.5300 bladder cancer associated protein /FL=gb:AF053470.1 gb:NM_006698.1	148.275	158.809
201033_x_at	ribosomal protein, large, P0	NM_001002.1	6175	gb:NM_001002.1 /DEF=Homo sapiens ribosomal protein, large, P0 (RPLP0), mRNA. /FEA=mRNA /GEN=RPLP0 /PROD=ribosomal protein, large, P0 /DB_XREF=gi:4506666 /UG=Hs.73742 ribosomal protein, large, P0 /FL=gb:BC000345.1 gb:BC000752.1 gb:BC001127.1 gb:AF274958.1 gb:BC001834.1 gb:M17885.1 gb:NM_001002.1	6538.63	7341.4
201034_at	adducin 3 (gamma)	BE545756	120	Consensus includes gb:BE545756 /FEA=EST /DB_XREF=gi:9774401 /DB_XREF=est:601076920F1 /CLONE=IMAGE:3462940 /UG=Hs.8110 L-3-hydroxyacyl-Coenzyme A dehydrogenase, short chain /FL=gb:BC000306.1 gb:NM_005327.1	262.556	214.775
201035_s_at	L-3-hydroxyacyl-Coenzyme A dehydrogenase, short chain	BC000306.1	3033	gb:BC000306.1 /DEF=Homo sapiens, L-3-hydroxyacyl-Coenzyme A dehydrogenase, short chain, clone MGC:8392, mRNA, complete cds. /FEA=mRNA /PROD=L-3-hydroxyacyl-Coenzyme A dehydrogenase, shortchain /DB_XREF=gi:12653080 /UG=Hs.8110 L-3-hydroxyacyl-Coenzyme A dehydrogenase, short chain /FL=gb:BC000306.1 gb:NM_005327.1	221.174	193.373
201036_s_at	L-3-hydroxyacyl-Coenzyme A dehydrogenase, short chain	NM_005327.1	3033	gb:NM_005327.1 /DEF=Homo sapiens L-3-hydroxyacyl-Coenzyme A dehydrogenase, short chain (HADHSC), mRNA. /FEA=mRNA /GEN=HADHSC /PROD=L-3-hydroxyacyl-Coenzyme A dehydrogenase, shortchain /DB_XREF=gi:4885386 /UG=Hs.8110 L-3-hydroxyacyl-Coenzyme A dehydrogenase, short chain /FL=gb:BC000306.1 gb:NM_005327.1	348.595	250.79
201037_at	phosphofructokinase, platelet	NM_002627.1	5214	gb:NM_002627.1 /DEF=Homo sapiens phosphofructokinase, platelet (PFKP), mRNA. /FEA=mRNA /GEN=PFKP /PROD=phosphofructokinase, platelet /DB_XREF=gi:11321600 /UG=Hs.99910 phosphofructokinase, platelet /FL=gb:NM_002627.1 gb:BC002536.1 gb:M64784.1 gb:D25328.1	64.7717	57.6533
201038_s_at	acidic (leucine-rich) nuclear phosphoprotein 32 family, member A	BE560202	8125	Consensus includes gb:T67821 /FEA=EST /DB_XREF=gi:678969 /DB_XREF=est:yc39d08.s1 /CLONE=IMAGE:83055 /UG=Hs.285013 putative human HLA class II associated protein I /FL=gb:U60823.1 gb:U73477.1 gb:AF025684.1 gb:NM_006305.1	471.763	389.002
201039_s_at	RAD23 homolog A (S. cerevisiae)	BF572938	5886	Consensus includes gb:BF572938 /FEA=EST /DB_XREF=gi:11646661 /DB_XREF=est:602078949F2 /CLONE=IMAGE:4253100 /UG=Hs.180455 RAD23 (S. cerevisiae) homolog A /FL=gb:NM_005053.1 gb:D21235.1	301.985	259.126
201040_at	guanine nucleotide binding protein (G protein), alpha inhibiting activity polypeptide 2	NM_002070.1	2771	gb:NM_002070.1 /DEF=Homo sapiens guanine nucleotide binding protein (G protein), alpha inhibiting activity polypeptide 2 (GNAI2), mRNA. /FEA=mRNA /GEN=GNAI2 /PROD=guanine nucleotide binding protein (G protein),alpha inhibiting activity polypeptide 2 /DB_XREF=gi:4504040 /UG=Hs.77269 guanine nucleotide binding protein (G protein), alpha inhibiting activity polypeptide 2 /FL=gb:J03004.1 gb:NM_002070…	335.898	326.269
201041_s_at	dual specificity phosphatase 1	NM_004417.2	1843	gb:NM_004417.2 /DEF=Homo sapiens dual specificity phosphatase 1 (DUSP1), mRNA. /FEA=mRNA /GEN=DUSP1 /PROD=dual specificity phosphatase 1 /DB_XREF=gi:7108342 /UG=Hs.171695 dual specificity phosphatase 1 /FL=gb:NM_004417.2	114.478	102.929
201042_at	transglutaminase 2 (C polypeptide, protein-glutamine-gamma-glutamyltransferase)	AL031651	7052	Consensus includes gb:AL031651 /DEF=Human DNA sequence from clone RP5-1054A22 on chromosome 20q11.22-12 Contains two isoforms of the gene for TGM2 (transglutaminase 2 (C polypeptide, protein-glutamine-gamma-glutamyltransferase), ESTs, STSs, GSSs and a CpG island /FEA=mRNA_1 /DB_XREF=gi:6065866 /UG=Hs.8265 transglutaminase 2 (C polypeptide, protein-glutamine-gamma-glutamyltransferase) /FL=gb:M5515…	17.6237	26.802
201043_s_at	acidic (leucine-rich) nuclear phosphoprotein 32 family, member A	NM_006305.1	8125	gb:NM_006305.1 /DEF=Homo sapiens putative human HLA class II associated protein I (PHAP1), mRNA. /FEA=mRNA /GEN=PHAP1 /PROD=putative human HLA class II associated proteinI /DB_XREF=gi:5453879 /UG=Hs.285013 putative human HLA class II associated protein I /FL=gb:U60823.1 gb:U73477.1 gb:AF025684.1 gb:NM_006305.1	450.627	387.387
201044_x_at	dual specificity phosphatase 1	AA530892	1843	Consensus includes gb:AA530892 /FEA=EST /DB_XREF=gi:2273598 /DB_XREF=est:ni97d11.s1 /CLONE=IMAGE:984789 /UG=Hs.171695 dual specificity phosphatase 1 /FL=gb:NM_004417.2	52.4935	54.1539
201045_s_at	RAB6A, member RAS oncogene family	BF513857	5870	Consensus includes gb:BF513857 /FEA=EST /DB_XREF=gi:11599036 /DB_XREF=est:UI-H-BW1-amz-e-01-0-UI.s1 /CLONE=IMAGE:3071689 /UG=Hs.5636 RAB6A, member RAS oncogene family /FL=gb:BC003617.1 gb:NM_002869.1 gb:AF130986.1 gb:AF130122.1 gb:M28212.1 gb:AF119836.1 gb:AF198616.1	51.2647	58.7635
201046_s_at	RAD23 homolog A (S. cerevisiae)	NM_005053.1	5886	gb:NM_005053.1 /DEF=Homo sapiens RAD23 (S. cerevisiae) homolog A (RAD23A), mRNA. /FEA=mRNA /GEN=RAD23A /PROD=RAD23 (S. cerevisiae) homolog A /DB_XREF=gi:4826963 /UG=Hs.180455 RAD23 (S. cerevisiae) homolog A /FL=gb:NM_005053.1 gb:D21235.1	503.075	497.752
201047_x_at	RAB6A, member RAS oncogene family	BC003617.1	5870	gb:BC003617.1 /DEF=Homo sapiens, RAB6, member RAS oncogene family, clone MGC:1654, mRNA, complete cds. /FEA=mRNA /PROD=RAB6, member RAS oncogene family /DB_XREF=gi:13177663 /UG=Hs.5636 RAB6A, member RAS oncogene family /FL=gb:BC003617.1 gb:NM_002869.1 gb:AF130986.1 gb:AF130122.1 gb:M28212.1 gb:AF119836.1 gb:AF198616.1	356.719	335.021
201048_x_at	RAB6A, member RAS oncogene family	NM_002869.1	5870	gb:NM_002869.1 /DEF=Homo sapiens RAB6, member RAS oncogene family (RAB6), mRNA. /FEA=mRNA /GEN=RAB6 /PROD=RAB6, member RAS oncogene family /DB_XREF=gi:4506372 /UG=Hs.5636 RAB6A, member RAS oncogene family /FL=gb:BC003617.1 gb:NM_002869.1 gb:AF130986.1 gb:AF130122.1 gb:M28212.1 gb:AF119836.1 gb:AF198616.1	67.7142	79.7475
201049_s_at	ribosomal protein S18	NM_022551.1	6222	gb:NM_022551.1 /DEF=Homo sapiens ribosomal protein S18 (RPS18), mRNA. /FEA=mRNA /GEN=RPS18 /PROD=ribosomal protein S18 /DB_XREF=gi:11968181 /UG=Hs.275865 ribosomal protein S18 /FL=gb:NM_022551.1	6987.37	7291.59
201050_at	phospholipase D3	NM_012268.1	23646	gb:NM_012268.1 /DEF=Homo sapiens similar to vaccinia virus HindIII K4L ORF (HU-K4), mRNA. /FEA=mRNA /GEN=HU-K4 /PROD=similar to vaccinia virus HindIII K4L ORF /DB_XREF=gi:7110640 /UG=Hs.74573 similar to vaccinia virus HindIII K4L ORF /FL=gb:BC000553.1 gb:U60644.1 gb:NM_012268.1	149.45	150.898
201051_at	acidic (leucine-rich) nuclear phosphoprotein 32 family, member A	BE560202	8125	Consensus includes gb:BE560202 /FEA=EST /DB_XREF=gi:9803834 /DB_XREF=est:601347428F1 /CLONE=IMAGE:3688350 /UG=Hs.285013 putative human HLA class II associated protein I /FL=gb:U60823.1 gb:U73477.1 gb:AF025684.1 gb:NM_006305.1	680.257	640.363
201052_s_at	proteasome (prosome, macropain) inhibitor subunit 1 (PI31)	BG029917	9491	Consensus includes gb:BG029917 /FEA=EST /DB_XREF=gi:12419014 /DB_XREF=est:602297261F1 /CLONE=IMAGE:4391534 /UG=Hs.75925 proteasome (prosome, macropain) inhibitor subunit 1 (PI31) /FL=gb:D88378.1 gb:NM_006814.1	229.792	193.285
201053_s_at	proteasome (prosome, macropain) inhibitor subunit 1 (PI31)	NM_006814.1	9491	gb:NM_006814.1 /DEF=Homo sapiens proteasome (prosome, macropain) inhibitor subunit 1 (PI31) (PSMF1), mRNA. /FEA=mRNA /GEN=PSMF1 /PROD=proteasome inhibitor /DB_XREF=gi:5803122 /UG=Hs.75925 proteasome (prosome, macropain) inhibitor subunit 1 (PI31) /FL=gb:D88378.1 gb:NM_006814.1	82.8455	75.3737
201054_at	heterogeneous nuclear ribonucleoprotein A0	BE966599	10949	Consensus includes gb:BE966599 /FEA=EST /DB_XREF=gi:11772191 /DB_XREF=est:601660283R1 /CLONE=IMAGE:3906044 /UG=Hs.77492 heterogeneous nuclear ribonucleoprotein A0 /FL=gb:BC001008.1 gb:NM_006805.1 gb:U23803.1	403.559	351.923
201055_s_at	heterogeneous nuclear ribonucleoprotein A0	NM_006805.1	10949	gb:NM_006805.1 /DEF=Homo sapiens heterogeneous nuclear ribonucleoprotein A0 (HNRPA0), mRNA. /FEA=mRNA /GEN=HNRPA0 /PROD=heterogeneous nuclear ribonucleoprotein A0 /DB_XREF=gi:5803035 /UG=Hs.77492 heterogeneous nuclear ribonucleoprotein A0 /FL=gb:BC001008.1 gb:NM_006805.1 gb:U23803.1	289.573	352.81
201056_at	Homo sapiens cDNA FLJ37232 fis, clone BRAMY2001114.	N53479		Consensus includes gb:N53479 /FEA=EST /DB_XREF=gi:1194645 /DB_XREF=est:yv42c11.s1 /CLONE=IMAGE:245396 /UG=Hs.7844 golgi autoantigen, golgin subfamily b, macrogolgin (with transmembrane signal), 1 /FL=gb:NM_004487.1	32.2386	48.0174
201057_s_at	golgi autoantigen, golgin subfamily b, macrogolgin (with transmembrane signal), 1	NM_004487.1	2804	gb:NM_004487.1 /DEF=Homo sapiens golgi autoantigen, golgin subfamily b, macrogolgin (with transmembrane signal), 1 (GOLGB1), mRNA. /FEA=mRNA /GEN=GOLGB1 /PROD=golgi autoantigen, golgin subfamily b,macrogolgin (with transmembrane signal), 1 /DB_XREF=gi:4758453 /UG=Hs.7844 golgi autoantigen, golgin subfamily b, macrogolgin (with transmembrane signal), 1 /FL=gb:NM_004487.1	109.966	73.7264
201058_s_at	myosin, light polypeptide 9, regulatory	NM_006097.1	10398	gb:NM_006097.1 /DEF=Homo sapiens myosin regulatory light chain 2, smooth muscle isoform (MYRL2), mRNA. /FEA=mRNA /GEN=MYRL2 /PROD=myosin regulatory light chain 2, smooth muscleisoform /DB_XREF=gi:5174602 /UG=Hs.9615 myosin regulatory light chain 2, smooth muscle isoform /FL=gb:J02854.1 gb:NM_006097.1	25.1156	2.34793
201059_at	ems1 sequence (mammary tumor and squamous cell carcinoma-associated (p80/85 src substrate)	NM_005231.1	2017	gb:NM_005231.1 /DEF=Homo sapiens ems1 sequence (mammary tumor and squamous cell carcinoma-associated (p8085 src substrate) (EMS1), mRNA. /FEA=mRNA /GEN=EMS1 /PROD=cortactin /DB_XREF=gi:4885204 /UG=Hs.119257 ems1 sequence (mammary tumor and squamous cell carcinoma-associated (p8085 src substrate) /FL=gb:M98343.1 gb:NM_005231.1	98.5604	94.7289
201060_x_at	stomatin	AI537887	2040	Consensus includes gb:AI537887 /FEA=EST /DB_XREF=gi:4452022 /DB_XREF=est:tp32g06.x1 /CLONE=IMAGE:2189530 /UG=Hs.160483 erythrocyte membrane protein band 7.2 (stomatin) /FL=gb:M81635.1 gb:NM_004099.1	211.865	190.236
201061_s_at	stomatin	M81635.1	2040	gb:M81635.1 /DEF=Homo sapiens erythrocyte membrane protein mRNA, complete cds. /FEA=mRNA /GEN=stomatin peptide /PROD=stomatin peptide /DB_XREF=gi:181183 /UG=Hs.160483 erythrocyte membrane protein band 7.2 (stomatin) /FL=gb:M81635.1 gb:NM_004099.1	149.381	135.274
201062_at	stomatin	M81635.1	2040	gb:M81635.1 /DEF=Homo sapiens erythrocyte membrane protein mRNA, complete cds. /FEA=mRNA /GEN=stomatin peptide /PROD=stomatin peptide /DB_XREF=gi:181183 /UG=Hs.160483 erythrocyte membrane protein band 7.2 (stomatin) /FL=gb:M81635.1 gb:NM_004099.1	3.81959	4.70903
201063_at	reticulocalbin 1, EF-hand calcium binding domain	NM_002901.1	5954	gb:NM_002901.1 /DEF=Homo sapiens reticulocalbin 1, EF-hand calcium binding domain (RCN1), mRNA. /FEA=mRNA /GEN=RCN1 /PROD=reticulocalbin 1 precursor /DB_XREF=gi:4506454 /UG=Hs.167791 reticulocalbin 1, EF-hand calcium binding domain /FL=gb:D42073.1 gb:NM_002901.1	96.2794	95.6208
201064_s_at	poly(A) binding protein, cytoplasmic 4 (inducible form)	NM_003819.2	8761	gb:NM_003819.2 /DEF=Homo sapiens poly(A)-binding protein, cytoplasmic 4 (inducible form) (PABPC4), mRNA. /FEA=mRNA /GEN=PABPC4 /PROD=poly(A)-binding protein, cytoplasmic 4(inducible form) /DB_XREF=gi:6552335 /UG=Hs.169900 poly(A)-binding protein, cytoplasmic 4 (inducible form) /FL=gb:NM_003819.2	1160.34	1088.33
201065_s_at	general transcription factor II, i	NM_001518.1	2969	gb:NM_001518.1 /DEF=Homo sapiens general transcription factor II, i (GTF2I), mRNA. /FEA=mRNA /GEN=GTF2I /PROD=general transcription factor II, i /DB_XREF=gi:4504202 /UG=Hs.278589 general transcription factor II, i /FL=gb:U77948.1 gb:AF015553.1 gb:AF038969.1 gb:NM_001518.1	901.57	737.331
201066_at	cytochrome c-1	NM_001916.1	1537	gb:NM_001916.1 /DEF=Homo sapiens cytochrome c-1 (CYC1), mRNA. /FEA=mRNA /GEN=CYC1 /PROD=cytochrome c-1 /DB_XREF=gi:4503184 /UG=Hs.289271 cytochrome c-1 /FL=gb:BC001006.1 gb:NM_001916.1	965.278	856.704
201067_at	proteasome (prosome, macropain) 26S subunit, ATPase, 2	BF215487	5701	Consensus includes gb:BF215487 /FEA=EST /DB_XREF=gi:11109176 /DB_XREF=est:601881048F1 /CLONE=IMAGE:4093691 /UG=Hs.61153 proteasome (prosome, macropain) 26S subunit, ATPase, 2 /FL=gb:BC002589.1 gb:D11094.1 gb:NM_002803.1	216.525	204.656
201068_s_at	proteasome (prosome, macropain) 26S subunit, ATPase, 2	NM_002803.1	5701	gb:NM_002803.1 /DEF=Homo sapiens proteasome (prosome, macropain) 26S subunit, ATPase, 2 (PSMC2), mRNA. /FEA=mRNA /GEN=PSMC2 /PROD=proteasome (prosome, macropain) 26S subunit,ATPase, 2 /DB_XREF=gi:4506208 /UG=Hs.61153 proteasome (prosome, macropain) 26S subunit, ATPase, 2 /FL=gb:BC002589.1 gb:D11094.1 gb:NM_002803.1	979.291	1058.01
201069_at	matrix metalloproteinase 2 (gelatinase A, 72kDa gelatinase, 72kDa type IV collagenase)	NM_004530.1	4313	gb:NM_004530.1 /DEF=Homo sapiens matrix metalloproteinase 2 (gelatinase A, 72kD gelatinase, 72kD type IV collagenase) (MMP2), mRNA. /FEA=mRNA /GEN=MMP2 /PROD=matrix metalloproteinase 2 preproprotein /DB_XREF=gi:11342665 /UG=Hs.111301 matrix metalloproteinase 2 (gelatinase A, 72kD gelatinase, 72kD type IV collagenase) /FL=gb:NM_004530.1 gb:BC002576.1	28.9882	25.4498
201070_x_at	splicing factor 3b, subunit 1, 155kDa	AI739389	23451	Consensus includes gb:AI739389 /FEA=EST /DB_XREF=gi:5101370 /DB_XREF=est:wi29f09.x1 /CLONE=IMAGE:2391689 /UG=Hs.13453 splicing factor 3b, subunit 1, 155kD /FL=gb:AF054284.1 gb:NM_012433.1	287.311	242.287
201071_x_at	splicing factor 3b, subunit 1, 155kDa	NM_012433.1	23451	gb:NM_012433.1 /DEF=Homo sapiens splicing factor 3b, subunit 1, 155kD (SF3B1), mRNA. /FEA=mRNA /GEN=SF3B1 /PROD=splicing factor 3b, subunit 1, 155kD /DB_XREF=gi:6912653 /UG=Hs.13453 splicing factor 3b, subunit 1, 155kD /FL=gb:AF054284.1 gb:NM_012433.1	860.535	905.554
201072_s_at	SWI/SNF related, matrix associated, actin dependent regulator of chromatin, subfamily c, member 1	AA593983	6599	Consensus includes gb:AW152160 /FEA=EST /DB_XREF=gi:6200058 /DB_XREF=est:xf75e01.x1 /CLONE=IMAGE:2623896 /UG=Hs.172280 SWISNF related, matrix associated, actin dependent regulator of chromatin, subfamily c, member 1 /FL=gb:U66615.1 gb:NM_003074.1	128.412	153.171
201073_s_at	SWI/SNF related, matrix associated, actin dependent regulator of chromatin, subfamily c, member 1	AA593983	6599	Consensus includes gb:AL040633 /FEA=EST /DB_XREF=gi:5409580 /DB_XREF=est:DKFZp434M2414_s1 /CLONE=DKFZp434M2414 /UG=Hs.172280 SWISNF related, matrix associated, actin dependent regulator of chromatin, subfamily c, member 1 /FL=gb:U66615.1 gb:NM_003074.1	366.228	354.243
201074_at	SWI/SNF related, matrix associated, actin dependent regulator of chromatin, subfamily c, member 1	AA593983	6599	Consensus includes gb:AA593983 /FEA=EST /DB_XREF=gi:2409333 /DB_XREF=est:nn16d01.s1 /CLONE=IMAGE:1084033 /UG=Hs.172280 SWISNF related, matrix associated, actin dependent regulator of chromatin, subfamily c, member 1 /FL=gb:U66615.1 gb:NM_003074.1	527.96	481.489
201075_s_at	SWI/SNF related, matrix associated, actin dependent regulator of chromatin, subfamily c, member 1	NM_003074.1	6599	gb:NM_003074.1 /DEF=Homo sapiens SWISNF related, matrix associated, actin dependent regulator of chromatin, subfamily c, member 1 (SMARCC1), mRNA. /FEA=mRNA /GEN=SMARCC1 /PROD=SWISNF related, matrix associated, actindependent regulator of chromatin, subfamily c, member 1 /DB_XREF=gi:4507078 /UG=Hs.172280 SWISNF related, matrix associated, actin dependent regulator of chromatin, subfamily c, membe…	281.062	257.123
201076_at	NHP2 non-histone chromosome protein 2-like 1 (S. cerevisiae)	NM_005008.1	4809	gb:NM_005008.1 /DEF=Homo sapiens non-histone chromosome protein 2 (S. cerevisiae)-like 1 (NHP2L1), mRNA. /FEA=mRNA /GEN=NHP2L1 /PROD=non-histone chromosome protein 2 (S.cerevisiae)-like 1 /DB_XREF=gi:4826859 /UG=Hs.182255 non-histone chromosome protein 2 (S. cerevisiae)-like 1 /FL=gb:BC005358.1 gb:D50420.1 gb:AF091076.1 gb:NM_005008.1 gb:AF155235.1	322.222	476.18
201077_s_at	NHP2 non-histone chromosome protein 2-like 1 (S. cerevisiae)	AF155235.1	4809	gb:AF155235.1 /DEF=Homo sapiens 15.5 kD RNA binding protein mRNA, complete cds. /FEA=mRNA /PROD=15.5 kD RNA binding protein /DB_XREF=gi:6318598 /UG=Hs.182255 non-histone chromosome protein 2 (S. cerevisiae)-like 1 /FL=gb:BC005358.1 gb:D50420.1 gb:AF091076.1 gb:NM_005008.1 gb:AF155235.1	2204.2	2335.99
201078_at	transmembrane 9 superfamily member 2	NM_004800.1	9375	gb:NM_004800.1 /DEF=Homo sapiens transmembrane 9 superfamily member 2 (TM9SF2), mRNA. /FEA=mRNA /GEN=TM9SF2 /PROD=transmembrane 9 superfamily member 2 /DB_XREF=gi:4758873 /UG=Hs.28757 transmembrane 9 superfamily member 2 /FL=gb:U81006.1 gb:NM_004800.1	466.052	351.933
201079_at	synaptogyrin 2	NM_004710.1	9144	gb:NM_004710.1 /DEF=Homo sapiens synaptogyrin 2 (SYNGR2), mRNA. /FEA=mRNA /GEN=SYNGR2 /PROD=synaptogyrin 2 /DB_XREF=gi:4759201 /UG=Hs.5097 synaptogyrin 2 /FL=gb:BC000407.1 gb:NM_004710.1	1244.13	1144.31
201080_at	phosphatidylinositol-4-phosphate 5-kinase, type II, beta	BF338509	8396	Consensus includes gb:BF338509 /FEA=EST /DB_XREF=gi:11284912 /DB_XREF=est:602034176F2 /CLONE=IMAGE:4182187 /UG=Hs.6335 phosphatidylinositol-4-phosphate 5-kinase, type II, beta /FL=gb:U85245.1 gb:NM_003559.1	100.815	87.9324
201081_s_at	phosphatidylinositol-4-phosphate 5-kinase, type II, beta	NM_003559.1	8396	gb:NM_003559.1 /DEF=Homo sapiens phosphatidylinositol-4-phosphate 5-kinase, type II, beta (PIP5K2B), mRNA. /FEA=mRNA /GEN=PIP5K2B /PROD=phosphatidylinositol-4-phosphate 5-kinase, typeII, beta /DB_XREF=gi:4505818 /UG=Hs.6335 phosphatidylinositol-4-phosphate 5-kinase, type II, beta /FL=gb:U85245.1 gb:NM_003559.1	61.7577	79.3876
201082_s_at	dynactin 1 (p150, glued homolog, Drosophila)	NM_004082.2	1639	gb:NM_004082.2 /DEF=Homo sapiens dynactin 1 (p150, Glued (Drosophila) homolog) (DCTN1), transcript variant 1, mRNA. /FEA=mRNA /GEN=DCTN1 /PROD=dynactin 1, isoform 1 /DB_XREF=gi:13259509 /UG=Hs.74617 dynactin 1 (p150, Glued (Drosophila) homolog) /FL=gb:NM_023019.1 gb:NM_004082.2	131.388	129.681
201083_s_at	Bcl-2-associated transcription factor	NM_014739.1	9774	Consensus includes gb:AA740754 /FEA=EST /DB_XREF=gi:2779346 /DB_XREF=est:nz03b05.s1 /CLONE=IMAGE:1286673 /UG=Hs.80338 KIAA0164 gene product /FL=gb:D79986.1 gb:NM_014739.1	81.6841	62.1155
201084_s_at	Bcl-2-associated transcription factor	NM_014739.1	9774	gb:NM_014739.1 /DEF=Homo sapiens KIAA0164 gene product (KIAA0164), mRNA. /FEA=mRNA /GEN=KIAA0164 /PROD=KIAA0164 gene product /DB_XREF=gi:7661957 /UG=Hs.80338 KIAA0164 gene product /FL=gb:D79986.1 gb:NM_014739.1	446.886	402.292
201085_s_at	SON DNA binding protein	AA664291	6651	Consensus includes gb:AA664291 /FEA=EST /DB_XREF=gi:2618282 /DB_XREF=est:ac08d09.s1 /CLONE=IMAGE:855857 /UG=Hs.92909 SON DNA binding protein /FL=gb:NM_003103.1	90.2689	199.771
201086_x_at	SON DNA binding protein	NM_003103.1	6651	gb:NM_003103.1 /DEF=Homo sapiens SON DNA binding protein (SON), mRNA. /FEA=mRNA /GEN=SON /PROD=SON DNA binding protein /DB_XREF=gi:4507152 /UG=Hs.92909 SON DNA binding protein /FL=gb:NM_003103.1	468.387	562.229
201087_at	paxillin	NM_002859.1	5829	gb:NM_002859.1 /DEF=Homo sapiens paxillin (PXN), mRNA. /FEA=mRNA /GEN=PXN /PROD=paxillin /DB_XREF=gi:4506344 /UG=Hs.102497 paxillin /FL=gb:NM_002859.1 gb:U14588.1	164.472	151.28
201088_at	karyopherin alpha 2 (RAG cohort 1, importin alpha 1)	NM_002266.1	3838	gb:NM_002266.1 /DEF=Homo sapiens karyopherin alpha 2 (RAG cohort 1, importin alpha 1) (KPNA2), mRNA. /FEA=mRNA /GEN=KPNA2 /PROD=karyopherin alpha 2 /DB_XREF=gi:4504896 /UG=Hs.159557 karyopherin alpha 2 (RAG cohort 1, importin alpha 1) /FL=gb:NM_002266.1 gb:U09559.1 gb:U28386.1	810.899	806.781
201089_at	ATPase, H+ transporting, lysosomal 56/58kDa, V1 subunit B, isoform 2	NM_001693.1	526	gb:NM_001693.1 /DEF=Homo sapiens ATPase, H+ transporting, lysosomal (vacuolar proton pump), beta polypeptide, 5658kD, isoform 2 (ATP6B2), mRNA. /FEA=mRNA /GEN=ATP6B2 /PROD=ATPase, H+ transporting, lysosomal (vacuolarproton pump), beta polypeptide, 5658kD, isoform 2 /DB_XREF=gi:4502310 /UG=Hs.1697 ATPase, H+ transporting, lysosomal (vacuolar proton pump), beta polypeptide, 5658kD, isoform 2 /FL=gb…	310.147	260.803
201090_x_at	tubulin, alpha, ubiquitous	NM_006082.1	10376	gb:NM_006082.1 /DEF=Homo sapiens tubulin, alpha, ubiquitous (K-ALPHA-1), mRNA. /FEA=mRNA /GEN=K-ALPHA-1 /PROD=tubulin, alpha, ubiquitous /DB_XREF=gi:5174476 /UG=Hs.278242 tubulin, alpha, ubiquitous /FL=gb:BC000696.1 gb:BC001128.1 gb:BC001209.1 gb:K00558.1 gb:AF081484.1 gb:NM_006082.1	5796.67	6782.52
201091_s_at	chromobox homolog 3 (HP1 gamma homolog, Drosophila)	BE748755	11335	Consensus includes gb:BE748755 /FEA=EST /DB_XREF=gi:10162747 /DB_XREF=est:601571933T1 /CLONE=IMAGE:3838737 /UG=Hs.278554 heterochromatin-like protein 1 /FL=gb:AF136630.1 gb:NM_016587.1	872.197	767.747
201092_at	retinoblastoma binding protein 7	NM_002893.2	5931	gb:NM_002893.2 /DEF=Homo sapiens retinoblastoma-binding protein 7 (RBBP7), mRNA. /FEA=mRNA /GEN=RBBP7 /PROD=retinoblastoma-binding protein 7 /DB_XREF=gi:13259504 /UG=Hs.31314 retinoblastoma-binding protein 7 /FL=gb:U35143.1 gb:NM_002893.2	973.961	921.317
201093_x_at	succinate dehydrogenase complex, subunit A, flavoprotein (Fp)	NM_004168.1	6389	gb:NM_004168.1 /DEF=Homo sapiens succinate dehydrogenase complex, subunit A, flavoprotein (Fp) (SDHA), nuclear gene encoding mitochondrial protein, mRNA. /FEA=mRNA /GEN=SDHA /PROD=succinate dehydrogenase complex, subunit A,flavoprotein precursor /DB_XREF=gi:4759079 /UG=Hs.469 succinate dehydrogenase complex, subunit A, flavoprotein (Fp) /FL=gb:BC001380.1 gb:L21936.1 gb:NM_004168.1 gb:D30648.1	650.406	548.791
201094_at	ribosomal protein S29	NM_001032.1	6235	gb:NM_001032.1 /DEF=Homo sapiens ribosomal protein S29 (RPS29), mRNA. /FEA=mRNA /GEN=RPS29 /PROD=ribosomal protein S29 /DB_XREF=gi:4506716 /UG=Hs.539 ribosomal protein S29 /FL=gb:L31610.1 gb:NM_001032.1 gb:U14973.1	4065.7	3653.85
201095_at	death-associated protein	NM_004394.1	1611	gb:NM_004394.1 /DEF=Homo sapiens death-associated protein (DAP), mRNA. /FEA=mRNA /GEN=DAP /PROD=death-associated protein /DB_XREF=gi:4758119 /UG=Hs.75189 death-associated protein /FL=gb:BC002726.1 gb:NM_004394.1	294.07	307.188
201096_s_at	ADP-ribosylation factor 4	AL537042	378	Consensus includes gb:AL537042 /FEA=EST /DB_XREF=gi:12800535 /DB_XREF=est:AL537042 /CLONE=CS0DF017YF17 (5 prime) /UG=Hs.75290 ADP-ribosylation factor 4 /FL=gb:BC003364.1 gb:M36341.1 gb:NM_001660.2	464.075	415.246
201097_s_at	ADP-ribosylation factor 4	NM_001660.2	378	gb:NM_001660.2 /DEF=Homo sapiens ADP-ribosylation factor 4 (ARF4), mRNA. /FEA=mRNA /GEN=ARF4 /PROD=ADP-ribosylation factor 4 /DB_XREF=gi:6995998 /UG=Hs.75290 ADP-ribosylation factor 4 /FL=gb:BC003364.1 gb:M36341.1 gb:NM_001660.2	478.912	395.566
201098_at	coatomer protein complex, subunit beta 2 (beta prime)	NM_004766.1	9276	gb:NM_004766.1 /DEF=Homo sapiens coatomer protein complex, subunit beta 2 (beta prime) (COPB2), mRNA. /FEA=mRNA /GEN=COPB2 /PROD=coatomer protein complex, subunit beta 2 (betaprime) /DB_XREF=gi:4758031 /UG=Hs.75724 coatomer protein complex, subunit beta 2 (beta prime) /FL=gb:BC000326.1 gb:NM_004766.1	288.316	252.898
201099_at	Homo sapiens, clone IMAGE:3857207, mRNA	AA824386		Consensus includes gb:AA824386 /FEA=EST /DB_XREF=gi:2896270 /DB_XREF=est:aj29c05.s1 /CLONE=1391720 /UG=Hs.77578 ubiquitin specific protease 9, X chromosome (Drosophila fat facets related) /FL=gb:NM_004652.2	115.568	108.023
201100_s_at	ubiquitin specific protease 9, X chromosome (fat facets-like Drosophila)	NM_004652.2	8239	gb:NM_004652.2 /DEF=Homo sapiens ubiquitin specific protease 9, X chromosome (Drosophila fat facets related) (USP9X), transcript variant 1, mRNA. /FEA=mRNA /GEN=USP9X /PROD=Drosophila fat facets related, X-linked, isoform1 /DB_XREF=gi:11641424 /UG=Hs.77578 ubiquitin specific protease 9, X chromosome (Drosophila fat facets related) /FL=gb:NM_004652.2	159.06	133.546
201101_s_at	Bcl-2-associated transcription factor	NM_014739.1	9774	Consensus includes gb:BE963370 /FEA=EST /DB_XREF=gi:11766788 /DB_XREF=est:601657132R1 /CLONE=IMAGE:3866335 /UG=Hs.80338 KIAA0164 gene product /FL=gb:D79986.1 gb:NM_014739.1	282.81	245.446
201102_s_at	phosphofructokinase, liver	NM_002626.1	5211	gb:NM_002626.1 /DEF=Homo sapiens phosphofructokinase, liver (PFKL), mRNA. /FEA=mRNA /GEN=PFKL /PROD=phosphofructokinase, liver /DB_XREF=gi:4505746 /UG=Hs.155455 phosphofructokinase, liver /FL=gb:BC004920.1 gb:X15573.1 gb:NM_002626.1	260.975	203.154
201103_x_at	hypothetical protein MGC8902	BE299495	284565	Consensus includes gb:BE299495 /FEA=EST /DB_XREF=gi:9183243 /DB_XREF=est:600944774T1 /CLONE=IMAGE:2960610 /UG=Hs.218329 hypothetical protein /FL=gb:NM_015383.1	1179.95	1546.88
201104_x_at	hypothetical protein DJ328E19.C1.1	NM_015383.1	25832	gb:NM_015383.1 /DEF=Homo sapiens hypothetical protein (DJ328E19.C1.1), mRNA. /FEA=mRNA /GEN=DJ328E19.C1.1 /PROD=hypothetical protein /DB_XREF=gi:7657016 /UG=Hs.218329 hypothetical protein /FL=gb:NM_015383.1	942.069	999.847
201105_at	lectin, galactoside-binding, soluble, 1 (galectin 1)	NM_002305.2	3956	gb:NM_002305.2 /DEF=Homo sapiens lectin, galactoside-binding, soluble, 1 (galectin 1) (LGALS1), mRNA. /FEA=mRNA /GEN=LGALS1 /PROD=beta-galactosidase binding lectin precursor /DB_XREF=gi:6006015 /UG=Hs.227751 lectin, galactoside-binding, soluble, 1 (galectin 1) /FL=gb:BC001693.1 gb:J04456.1 gb:NM_002305.2	1614.43	1564.26
201106_at	glutathione peroxidase 4 (phospholipid hydroperoxidase)	NM_002085.1	2879	gb:NM_002085.1 /DEF=Homo sapiens glutathione peroxidase 4 (phospholipid hydroperoxidase) (GPX4), mRNA. /FEA=mRNA /GEN=GPX4 /PROD=glutathione peroxidase 4 /DB_XREF=gi:4504106 /UG=Hs.2706 glutathione peroxidase 4 (phospholipid hydroperoxidase) /FL=gb:NM_002085.1	769.267	618.251
201107_s_at	thrombospondin 1	AI812030	7057	Consensus includes gb:AI812030 /FEA=EST /DB_XREF=gi:5398596 /DB_XREF=est:tw46c12.x1 /CLONE=IMAGE:2262742 /UG=Hs.87409 thrombospondin 1 /FL=gb:NM_003246.1	2.18758	5.63071
201108_s_at	thrombospondin 1	AI812030	7057	Consensus includes gb:BF055462 /FEA=EST /DB_XREF=gi:10809358 /DB_XREF=est:7j80e06.x1 /CLONE=IMAGE:3392770 /UG=Hs.87409 thrombospondin 1 /FL=gb:NM_003246.1	78.2474	51.5915
201109_s_at	thrombospondin 1	AI812030	7057	Consensus includes gb:AV726673 /FEA=EST /DB_XREF=gi:10836094 /DB_XREF=est:AV726673 /CLONE=HTCBGC12 /UG=Hs.87409 thrombospondin 1 /FL=gb:NM_003246.1	1173.56	760.268
201110_s_at	thrombospondin 1	NM_003246.1	7057	gb:NM_003246.1 /DEF=Homo sapiens thrombospondin 1 (THBS1), mRNA. /FEA=mRNA /GEN=THBS1 /PROD=thrombospondin 1 /DB_XREF=gi:4507484 /UG=Hs.87409 thrombospondin 1 /FL=gb:NM_003246.1	1.58831	1.89302
201111_at	CSE1 chromosome segregation 1-like (yeast)	AF053641.1	1434	gb:AF053641.1 /DEF=Homo sapiens brain cellular apoptosis susceptibility protein (CSE1) mRNA, complete cds. /FEA=mRNA /GEN=CSE1 /PROD=cellular apoptosis susceptibility protein /DB_XREF=gi:3560556 /UG=Hs.90073 chromosome segregation 1 (yeast homolog)-like /FL=gb:U33286.1 gb:AF053641.1 gb:NM_001316.1	190.453	154.636
201112_s_at	CSE1 chromosome segregation 1-like (yeast)	NM_001316.1	1434	gb:NM_001316.1 /DEF=Homo sapiens chromosome segregation 1 (yeast homolog)-like (CSE1L), mRNA. /FEA=mRNA /GEN=CSE1L /PROD=chromosome segregation 1 (yeast homolog)-like /DB_XREF=gi:4503072 /UG=Hs.90073 chromosome segregation 1 (yeast homolog)-like /FL=gb:U33286.1 gb:AF053641.1 gb:NM_001316.1	823.466	658.598
201113_at	Tu translation elongation factor, mitochondrial	NM_003321.1	7284	gb:NM_003321.1 /DEF=Homo sapiens Tu translation elongation factor, mitochondrial (TUFM), mRNA. /FEA=mRNA /GEN=TUFM /PROD=Tu translation elongation factor, mitochondrial /DB_XREF=gi:4507732 /UG=Hs.12084 Tu translation elongation factor, mitochondrial /FL=gb:BC001633.1 gb:NM_003321.1 gb:L38995.1	1293.46	1165.03
201114_x_at	proteasome (prosome, macropain) subunit, alpha type, 7	NM_002792.1	5688	gb:NM_002792.1 /DEF=Homo sapiens proteasome (prosome, macropain) subunit, alpha type, 7 (PSMA7), mRNA. /FEA=mRNA /GEN=PSMA7 /PROD=proteasome (prosome, macropain) subunit, alphatype, 7 /DB_XREF=gi:4506188 /UG=Hs.233952 proteasome (prosome, macropain) subunit, alpha type, 7 /FL=gb:BC004427.1 gb:AF022815.1 gb:AF054185.1 gb:NM_002792.1	805.657	966.183
201115_at	polymerase (DNA directed), delta 2, regulatory subunit 50kDa	NM_006230.1	5425	gb:NM_006230.1 /DEF=Homo sapiens polymerase (DNA directed), delta 2, regulatory subunit (50kD) (POLD2), mRNA. /FEA=mRNA /GEN=POLD2 /PROD=polymerase (DNA directed), delta 2, regulatorysubunit (50kD) /DB_XREF=gi:5453923 /UG=Hs.74598 polymerase (DNA directed), delta 2, regulatory subunit (50kD) /FL=gb:U21090.1 gb:BC000459.1 gb:NM_006230.1	478.972	450.055
201116_s_at	carboxypeptidase E	AI922855	1363	Consensus includes gb:AI922855 /FEA=EST /DB_XREF=gi:5658819 /DB_XREF=est:wo14h05.x1 /CLONE=IMAGE:2455353 /UG=Hs.75360 carboxypeptidase E /FL=gb:NM_001873.1	17.0291	30.2944
201117_s_at	carboxypeptidase E	NM_001873.1	1363	gb:NM_001873.1 /DEF=Homo sapiens carboxypeptidase E (CPE), mRNA. /FEA=mRNA /GEN=CPE /PROD=carboxypeptidase E precursor /DB_XREF=gi:4503008 /UG=Hs.75360 carboxypeptidase E /FL=gb:NM_001873.1	10.226	6.28313
201118_at	phosphogluconate dehydrogenase	NM_002631.1	5226	gb:NM_002631.1 /DEF=Homo sapiens phosphogluconate dehydrogenase (PGD), mRNA. /FEA=mRNA /GEN=PGD /PROD=phosphogluconate dehydrogenase /DB_XREF=gi:4505758 /UG=Hs.75888 phosphogluconate dehydrogenase /FL=gb:BC000368.1 gb:NM_002631.1 gb:U30255.1	446.142	454.649
201119_s_at	cytochrome c oxidase subunit VIII	NM_004074.1	1351	gb:NM_004074.1 /DEF=Homo sapiens cytochrome c oxidase subunit VIII (COX8), nuclear gene encoding mitochondrial protein, mRNA. /FEA=mRNA /GEN=COX8 /PROD=cytochrome c oxidase subunit VIII /DB_XREF=gi:4758043 /UG=Hs.81097 cytochrome c oxidase subunit VIII /FL=gb:NM_004074.1	1836.48	1963.24
201120_s_at	progesterone receptor membrane component 1	AL547946	10857	Consensus includes gb:AL547946 /FEA=EST /DB_XREF=gi:12882489 /DB_XREF=est:AL547946 /CLONE=CS0DI035YB22 (5 prime) /UG=Hs.90061 progesterone binding protein /FL=gb:NM_006667.2	157.183	133.771
201121_s_at	progesterone receptor membrane component 1	NM_006667.2	10857	gb:NM_006667.2 /DEF=Homo sapiens progesterone binding protein (HPR6.6), mRNA. /FEA=mRNA /GEN=HPR6.6 /PROD=progesterone binding protein /DB_XREF=gi:6857798 /UG=Hs.90061 progesterone binding protein /FL=gb:NM_006667.2	269.981	297.128
201122_x_at	eukaryotic translation initiation factor 5A	BC000751.1	1984	gb:BC000751.1 /DEF=Homo sapiens, eukaryotic translation initiation factor 5A, clone MGC:2453, mRNA, complete cds. /FEA=mRNA /PROD=eukaryotic translation initiation factor 5A /DB_XREF=gi:12653914 /UG=Hs.119140 eukaryotic translation initiation factor 5A /FL=gb:BC000751.1 gb:BC001832.1 gb:M23419.1 gb:NM_001970.1	387.061	623.598
201123_s_at	eukaryotic translation initiation factor 5A	NM_001970.1	1984	gb:NM_001970.1 /DEF=Homo sapiens eukaryotic translation initiation factor 5A (EIF5A), mRNA. /FEA=mRNA /GEN=EIF5A /PROD=eukaryotic translation initiation factor 5A /DB_XREF=gi:4503544 /UG=Hs.119140 eukaryotic translation initiation factor 5A /FL=gb:BC000751.1 gb:BC001832.1 gb:M23419.1 gb:NM_001970.1	1336.26	1521.24
201124_at	integrin, beta 5	AL048423	3693	Consensus includes gb:AL048423 /FEA=EST /DB_XREF=gi:5936493 /DB_XREF=est:DKFZp586H2324_s1 /CLONE=DKFZp586H2324 /UG=Hs.149846 integrin, beta 5 /FL=gb:M35011.1 gb:J05633.1 gb:NM_002213.1	43.2254	65.2156
201125_s_at	integrin, beta 5	NM_002213.1	3693	gb:NM_002213.1 /DEF=Homo sapiens integrin, beta 5 (ITGB5), mRNA. /FEA=mRNA /GEN=ITGB5 /PROD=integrin, beta 5 /DB_XREF=gi:4504772 /UG=Hs.149846 integrin, beta 5 /FL=gb:M35011.1 gb:J05633.1 gb:NM_002213.1	203.81	239.589
201126_s_at	mannosyl (alpha-1,3-)-glycoprotein beta-1,2-N-acetylglucosaminyltransferase	NM_002406.2	4245	gb:NM_002406.2 /DEF=Homo sapiens mannosyl (alpha-1,3-)-glycoprotein beta-1,2-N-acetylglucosaminyltransferase (MGAT1), mRNA. /FEA=mRNA /GEN=MGAT1 /PROD=mannosyl (alpha-1,3-)-glycoproteinbeta-1,2-N-acetylglucosaminyltransferase /DB_XREF=gi:6031182 /UG=Hs.151513 mannosyl (alpha-1,3-)-glycoprotein beta-1,2-N-acetylglucosaminyltransferase /FL=gb:M55621.1 gb:NM_002406.2	203.314	202.351
201127_s_at	ATP citrate lyase	AI971281	47	Consensus includes gb:AI971281 /FEA=EST /DB_XREF=gi:5768107 /DB_XREF=est:wr27d10.x1 /CLONE=IMAGE:2488915 /UG=Hs.174140 ATP citrate lyase /FL=gb:NM_001096.1	595.996	545.921
201128_s_at	ATP citrate lyase	NM_001096.1	47	gb:NM_001096.1 /DEF=Homo sapiens ATP citrate lyase (ACLY), mRNA. /FEA=mRNA /GEN=ACLY /PROD=ATP citrate lyase /DB_XREF=gi:4501864 /UG=Hs.174140 ATP citrate lyase /FL=gb:NM_001096.1	524.828	469.751
201129_at	splicing factor, arginine/serine-rich 7, 35kDa	NM_006276.2	6432	gb:NM_006276.2 /DEF=Homo sapiens splicing factor, arginineserine-rich 7 (35kD) (SFRS7), mRNA. /FEA=mRNA /GEN=SFRS7 /PROD=splicing factor, arginineserine-rich 7 (35kD) /DB_XREF=gi:6857827 /UG=Hs.184167 splicing factor, arginineserine-rich 7 (35kD) /FL=gb:BC000997.2 gb:L22253.1 gb:NM_006276.2	135.668	117.706
201130_s_at	cadherin 1, type 1, E-cadherin (epithelial)	L08599.1	999	gb:L08599.1 /DEF=Human uvomorulin (E-cadherin) (UVO) mRNA, complete cds. /FEA=mRNA /GEN=UVO /PROD=uvomorulin /DB_XREF=gi:340184 /UG=Hs.194657 cadherin 1, type 1, E-cadherin (epithelial) /FL=gb:L08599.1 gb:NM_004360.1	295.804	185.324
201131_s_at	cadherin 1, type 1, E-cadherin (epithelial)	NM_004360.1	999	gb:NM_004360.1 /DEF=Homo sapiens cadherin 1, type 1, E-cadherin (epithelial) (CDH1), mRNA. /FEA=mRNA /GEN=CDH1 /PROD=cadherin 1, type 1, E-cadherin (epithelial) /DB_XREF=gi:4757959 /UG=Hs.194657 cadherin 1, type 1, E-cadherin (epithelial) /FL=gb:L08599.1 gb:NM_004360.1	17.5261	9.11266
201132_at	heterogeneous nuclear ribonucleoprotein H2 (H')	NM_019597.1	3188	gb:NM_019597.1 /DEF=Homo sapiens heterogeneous nuclear ribonucleoprotein H2 (H) (HNRPH2), mRNA. /FEA=mRNA /GEN=HNRPH2 /PROD=heterogeneous nuclear ribonucleoprotein H2 (H) /DB_XREF=gi:9624997 /UG=Hs.278857 heterogeneous nuclear ribonucleoprotein H2 (H) /FL=gb:NM_019597.1	482.195	384.59
201133_s_at	KIAA0438 gene product	AA142966	9867	Consensus includes gb:AA142966 /FEA=EST /DB_XREF=gi:1712344 /DB_XREF=est:zl43b05.s1 /CLONE=IMAGE:504657 /UG=Hs.279849 KIAA0438 gene product /FL=gb:AB007898.1 gb:NM_014819.1	221.444	154.211
201134_x_at	cytochrome c oxidase subunit VIIc	NM_001867.1	1350	gb:NM_001867.1 /DEF=Homo sapiens cytochrome c oxidase subunit VIIc (COX7C), mRNA. /FEA=mRNA /GEN=COX7C /PROD=cytochrome c oxidase subunit VIIc /DB_XREF=gi:4502992 /UG=Hs.3462 cytochrome c oxidase subunit VIIc /FL=gb:BC001005.1 gb:NM_001867.1	1844.96	2135.81
201135_at	enoyl Coenzyme A hydratase, short chain, 1, mitochondrial	NM_004092.2	1892	gb:NM_004092.2 /DEF=Homo sapiens enoyl Coenzyme A hydratase, short chain, 1, mitochondrial (ECHS1), nuclear gene encoding mitochondrial protein, mRNA. /FEA=mRNA /GEN=ECHS1 /PROD=mitochondrial short-chain enoyl-coenzyme Ahydratase 1 precursor /DB_XREF=gi:12707569 /UG=Hs.76394 enoyl Coenzyme A hydratase, short chain, 1, mitochondrial /FL=gb:NM_004092.2 gb:D13900.1	617.779	554.78
201136_at	proteolipid protein 2 (colonic epithelium-enriched)	NM_002668.1	5355	gb:NM_002668.1 /DEF=Homo sapiens proteolipid protein 2 (colonic epithelium-enriched) (PLP2), mRNA. /FEA=mRNA /GEN=PLP2 /PROD=proteolipid protein 2 (colonicepithelium-enriched) /DB_XREF=gi:4505892 /UG=Hs.77422 proteolipid protein 2 (colonic epithelium-enriched) /FL=gb:L09604.1 gb:NM_002668.1	788.546	738.987
201137_s_at	major histocompatibility complex, class II, DP beta 1	NM_002121.1	3115	gb:NM_002121.1 /DEF=Homo sapiens major histocompatibility complex, class II, DP beta 1 (HLA-DPB1), mRNA. /FEA=mRNA /GEN=HLA-DPB1 /PROD=major histocompatibility complex, class II, DPbeta 1 /DB_XREF=gi:4504404 /UG=Hs.814 major histocompatibility complex, class II, DP beta 1 /FL=gb:J03041.1 gb:M57466.1 gb:M83664.1 gb:NM_002121.1 gb:M28200.1 gb:M28202.1	171.877	113.787
201138_s_at	Sjogren syndrome antigen B (autoantigen La)	BG532929	6741	Consensus includes gb:BG532929 /FEA=EST /DB_XREF=gi:13524468 /DB_XREF=est:602580582F1 /CLONE=IMAGE:4718180 /UG=Hs.83715 Sjogren syndrome antigen B (autoantigen La) /FL=gb:NM_003142.1 gb:BC001289.1 gb:J04205.1	414.634	462.423
201139_s_at	Sjogren syndrome antigen B (autoantigen La)	NM_003142.1	6741	gb:NM_003142.1 /DEF=Homo sapiens Sjogren syndrome antigen B (autoantigen La) (SSB), mRNA. /FEA=mRNA /GEN=SSB /PROD=autoantigen La /DB_XREF=gi:10835066 /UG=Hs.83715 Sjogren syndrome antigen B (autoantigen La) /FL=gb:NM_003142.1 gb:BC001289.1 gb:J04205.1	235.393	270.874
201140_s_at	RAB5C, member RAS oncogene family	NM_004583.1	5878	gb:NM_004583.1 /DEF=Homo sapiens RAB5C, member RAS oncogene family (RAB5C), mRNA. /FEA=mRNA /GEN=RAB5C /PROD=RAB5C, member RAS oncogene family /DB_XREF=gi:4759019 /UG=Hs.479 RAB5C, member RAS oncogene family /FL=gb:NM_004583.1 gb:U11293.1 gb:U18420.1 gb:AF141304.1	116.89	96.7901
201141_at	glycoprotein (transmembrane) nmb	NM_002510.1	10457	gb:NM_002510.1 /DEF=Homo sapiens glycoprotein (transmembrane) nmb (GPNMB), mRNA. /FEA=mRNA /GEN=GPNMB /PROD=glycoprotein (transmembrane) nmb /DB_XREF=gi:4505404 /UG=Hs.82226 glycoprotein (transmembrane) nmb /FL=gb:AF322909.1 gb:NM_002510.1	94.4354	77.7279
201142_at	eukaryotic translation initiation factor 2, subunit 1 alpha, 35kDa	AA577698	1965	Consensus includes gb:AA577698 /FEA=EST /DB_XREF=gi:2355882 /DB_XREF=est:nn22h05.s1 /CLONE=IMAGE:1084665 /UG=Hs.151777 eukaryotic translation initiation factor 2, subunit 1 (alpha, 35kD ) /FL=gb:BC002513.1 gb:J02645.1 gb:NM_004094.1	158.24	175.575
201143_s_at	eukaryotic translation initiation factor 2, subunit 1 alpha, 35kDa	BC002513.1	1965	gb:BC002513.1 /DEF=Homo sapiens, eukaryotic translation initiation factor 2, subunit 1 (alpha, 35kD ), clone MGC:1511, mRNA, complete cds. /FEA=mRNA /PROD=eukaryotic translation initiation factor 2,subunit 1 (alpha, 35kD ) /DB_XREF=gi:12803384 /UG=Hs.151777 eukaryotic translation initiation factor 2, subunit 1 (alpha, 35kD ) /FL=gb:BC002513.1 gb:J02645.1 gb:NM_004094.1	123.58	123.736
201144_s_at	eukaryotic translation initiation factor 2, subunit 1 alpha, 35kDa	NM_004094.1	1965	gb:NM_004094.1 /DEF=Homo sapiens eukaryotic translation initiation factor 2, subunit 1 (alpha, 35kD ) (EIF2S1), mRNA. /FEA=mRNA /GEN=EIF2S1 /PROD=eukaryotic translation initiation factor 2,subunit 1 (alpha, 35kD ) /DB_XREF=gi:4758255 /UG=Hs.151777 eukaryotic translation initiation factor 2, subunit 1 (alpha, 35kD ) /FL=gb:BC002513.1 gb:J02645.1 gb:NM_004094.1	479.132	453.067
201145_at	HS1 binding protein	NM_006118.2	10456	gb:NM_006118.2 /DEF=Homo sapiens HS1 binding protein (HAX1), mRNA. /FEA=mRNA /GEN=HAX1 /PROD=HS1 binding protein /DB_XREF=gi:13435355 /UG=Hs.15318 HS1 binding protein /FL=gb:NM_006118.2 gb:BC005240.1 gb:U68566.1	1773.38	1607.45
201146_at	nuclear factor (erythroid-derived 2)-like 2	NM_006164.1	4780	gb:NM_006164.1 /DEF=Homo sapiens nuclear factor (erythroid-derived 2)-like 2 (NFE2L2), mRNA. /FEA=mRNA /GEN=NFE2L2 /PROD=nuclear factor (erythroid-derived 2)-like 2 /DB_XREF=gi:5453775 /UG=Hs.155396 nuclear factor (erythroid-derived 2)-like 2 /FL=gb:NM_006164.1	210.994	229.279
201147_s_at	tissue inhibitor of metalloproteinase 3 (Sorsby fundus dystrophy, pseudoinflammatory)	NM_000362.2	7078	Consensus includes gb:BF347089 /FEA=EST /DB_XREF=gi:11294684 /DB_XREF=est:602020842F1 /CLONE=IMAGE:4156354 /UG=Hs.245188 tissue inhibitor of metalloproteinase 3 (Sorsby fundus dystrophy, pseudoinflammatory) /FL=gb:U67195.1 gb:U02571.1 gb:U14394.1 gb:NM_000362.2	2.31413	2.02456e-05
201148_s_at	tissue inhibitor of metalloproteinase 3 (Sorsby fundus dystrophy, pseudoinflammatory)	NM_000362.2	7078	Consensus includes gb:AW338933 /FEA=EST /DB_XREF=gi:6835559 /DB_XREF=est:ha68g07.x1 /CLONE=IMAGE:2878908 /UG=Hs.245188 tissue inhibitor of metalloproteinase 3 (Sorsby fundus dystrophy, pseudoinflammatory) /FL=gb:U67195.1 gb:U02571.1 gb:U14394.1 gb:NM_000362.2	15.7603	26.8534
201149_s_at	tissue inhibitor of metalloproteinase 3 (Sorsby fundus dystrophy, pseudoinflammatory)	U67195.1	7078	gb:U67195.1 /DEF=Human tissue inhibitor of metalloproteinase-3 mRNA, complete cds. /FEA=mRNA /PROD=tissue inhibitor of metalloproteinase-3 /DB_XREF=gi:1519557 /UG=Hs.245188 tissue inhibitor of metalloproteinase 3 (Sorsby fundus dystrophy, pseudoinflammatory) /FL=gb:U67195.1 gb:U02571.1 gb:U14394.1 gb:NM_000362.2	16.214	11.6727
201150_s_at	tissue inhibitor of metalloproteinase 3 (Sorsby fundus dystrophy, pseudoinflammatory)	NM_000362.2	7078	gb:NM_000362.2 /DEF=Homo sapiens tissue inhibitor of metalloproteinase 3 (Sorsby fundus dystrophy, pseudoinflammatory) (TIMP3), mRNA. /FEA=mRNA /GEN=TIMP3 /PROD=tissue inhibitor of metalloproteinase 3precursor /DB_XREF=gi:9257248 /UG=Hs.245188 tissue inhibitor of metalloproteinase 3 (Sorsby fundus dystrophy, pseudoinflammatory) /FL=gb:U67195.1 gb:U02571.1 gb:U14394.1 gb:NM_000362.2	27.4557	30.5813
201151_s_at	muscleblind-like (Drosophila)	NM_021038.1	4154	Consensus includes gb:BF512200 /FEA=EST /DB_XREF=gi:11597379 /DB_XREF=est:UI-H-BI3-alq-d-11-0-UI.s1 /CLONE=IMAGE:3068228 /UG=Hs.28578 muscleblind (Drosophila)-like /FL=gb:NM_021038.1 gb:AB007888.1	316.296	196.986
201152_s_at	muscleblind-like (Drosophila)	NM_021038.1	4154	Consensus includes gb:N31913 /FEA=EST /DB_XREF=gi:1152312 /DB_XREF=est:yy21f10.s1 /CLONE=IMAGE:271915 /UG=Hs.28578 muscleblind (Drosophila)-like /FL=gb:NM_021038.1 gb:AB007888.1	954.973	836.571
201153_s_at	muscleblind-like (Drosophila)	NM_021038.1	4154	gb:NM_021038.1 /DEF=Homo sapiens muscleblind (Drosophila)-like (MBNL), mRNA. /FEA=mRNA /GEN=MBNL /PROD=muscleblind (Drosophila)-like /DB_XREF=gi:10518339 /UG=Hs.28578 muscleblind (Drosophila)-like /FL=gb:NM_021038.1 gb:AB007888.1	427.743	383.419
201154_x_at	ribosomal protein L4	NM_000968.1	6124	gb:NM_000968.1 /DEF=Homo sapiens ribosomal protein L4 (RPL4), mRNA. /FEA=mRNA /GEN=RPL4 /PROD=ribosomal protein L4 /DB_XREF=gi:4506652 /UG=Hs.286 ribosomal protein L4 /FL=gb:BC001365.1 gb:L20868.1 gb:D23660.1 gb:NM_000968.1	6164.01	7130.24
201155_s_at	mitofusin 2	NM_014874.1	9927	gb:NM_014874.1 /DEF=Homo sapiens KIAA0214 gene product (KIAA0214), mRNA. /FEA=mRNA /GEN=KIAA0214 /PROD=KIAA0214 gene product /DB_XREF=gi:7662003 /UG=Hs.3363 KIAA0214 gene product /FL=gb:D86987.1 gb:AF036536.1 gb:NM_014874.1	322.749	351.464
201156_s_at	RAB5C, member RAS oncogene family	AF141304.1	5878	Consensus includes gb:AF141304.1 /DEF=Homo sapiens small GTPase (RAB5C) mRNA, complete cds. /FEA=CDS /GEN=RAB5C /PROD=small GTPase /DB_XREF=gi:7672664 /UG=Hs.479 RAB5C, member RAS oncogene family /FL=gb:NM_004583.1 gb:U11293.1 gb:U18420.1 gb:AF141304.1	198.839	164.646
201157_s_at	N-myristoyltransferase 1	NM_021079.1	4836	Consensus includes gb:AF020500.1 /DEF=Homo sapiens myristoyl CoA:protein N-myristoyltransferase mRNA, complete cds. /FEA=CDS /PROD=myristoyl CoA:protein N-myristoyltransferase /DB_XREF=gi:2760893 /UG=Hs.111039 N-myristoyltransferase 1 /FL=gb:NM_021079.1 gb:AF020500.1 gb:AF043324.1	272.621	259.094
201158_at	N-myristoyltransferase 1	NM_021079.1	4836	Consensus includes gb:AI570834 /FEA=EST /DB_XREF=gi:4534208 /DB_XREF=est:tr67g09.x1 /CLONE=IMAGE:2223424 /UG=Hs.111039 N-myristoyltransferase 1 /FL=gb:NM_021079.1 gb:AF020500.1 gb:AF043324.1	116.284	107.329
201159_s_at	N-myristoyltransferase 1	NM_021079.1	4836	gb:NM_021079.1 /DEF=Homo sapiens N-myristoyltransferase 1 (NMT1), mRNA. /FEA=mRNA /GEN=NMT1 /PROD=N-myristoyltransferase 1 /DB_XREF=gi:10835072 /UG=Hs.111039 N-myristoyltransferase 1 /FL=gb:NM_021079.1 gb:AF020500.1 gb:AF043324.1	93.0092	70.6415
201160_s_at	cold shock domain protein A	AL556190	8531	Consensus includes gb:AL556190 /FEA=EST /DB_XREF=gi:12898634 /DB_XREF=est:AL556190 /CLONE=CS0DK011YH09 (5 prime) /UG=Hs.1139 cold shock domain protein A /FL=gb:NM_003651.1	391.403	380.301
201161_s_at	cold shock domain protein A	NM_003651.1	8531	gb:NM_003651.1 /DEF=Homo sapiens cold shock domain protein A (CSDA), mRNA. /FEA=mRNA /GEN=CSDA /PROD=cold shock domain protein A /DB_XREF=gi:4503070 /UG=Hs.1139 cold shock domain protein A /FL=gb:NM_003651.1	561.723	597.776
201162_at	insulin-like growth factor binding protein 7	NM_001553.1	3490	gb:NM_001553.1 /DEF=Homo sapiens insulin-like growth factor binding protein 7 (IGFBP7), mRNA. /FEA=mRNA /GEN=IGFBP7 /PROD=insulin-like growth factor binding protein 7 /DB_XREF=gi:4504618 /UG=Hs.119206 insulin-like growth factor binding protein 7 /FL=gb:L19182.1 gb:NM_001553.1	72.4681	73.7697
201163_s_at	insulin-like growth factor binding protein 7	NM_001553.1	3490	gb:NM_001553.1 /DEF=Homo sapiens insulin-like growth factor binding protein 7 (IGFBP7), mRNA. /FEA=mRNA /GEN=IGFBP7 /PROD=insulin-like growth factor binding protein 7 /DB_XREF=gi:4504618 /UG=Hs.119206 insulin-like growth factor binding protein 7 /FL=gb:L19182.1 gb:NM_001553.1	13.6443	12.129
201164_s_at	pumilio homolog 1 (Drosophila)	BG474429	9698	Consensus includes gb:BG474429 /FEA=EST /DB_XREF=gi:13406706 /DB_XREF=est:602517152F1 /CLONE=IMAGE:4648765 /UG=Hs.153834 pumilio (Drosophila) homolog 1 /FL=gb:AF315592.1 gb:NM_014676.1	150.639	159.72
201165_s_at	pumilio homolog 1 (Drosophila)	BG474429	9698	Consensus includes gb:BE670915 /FEA=EST /DB_XREF=gi:10031456 /DB_XREF=est:7e43a09.x1 /CLONE=IMAGE:3285208 /UG=Hs.153834 pumilio (Drosophila) homolog 1 /FL=gb:AF315592.1 gb:NM_014676.1	228.372	215.231
201166_s_at	pumilio homolog 1 (Drosophila)	NM_014676.1	9698	gb:NM_014676.1 /DEF=Homo sapiens pumilio (Drosophila) homolog 1 (PUM1), mRNA. /FEA=mRNA /GEN=PUM1 /PROD=pumilio (Drosophila) homolog 1 /DB_XREF=gi:13491165 /UG=Hs.153834 pumilio (Drosophila) homolog 1 /FL=gb:AF315592.1 gb:NM_014676.1	188.664	198.941
201167_x_at	Rho GDP dissociation inhibitor (GDI) alpha	D13989.1	396	gb:D13989.1 /DEF=Human rho GDI mRNA, complete cds. /FEA=mRNA /PROD=human rho GDI /DB_XREF=gi:285978 /UG=Hs.159161 Rho GDP dissociation inhibitor (GDI) alpha /FL=gb:D13989.1 gb:M97579.1 gb:NM_004309.1	412.866	376.698
201168_x_at	Rho GDP dissociation inhibitor (GDI) alpha	NM_004309.1	396	gb:NM_004309.1 /DEF=Homo sapiens Rho GDP dissociation inhibitor (GDI) alpha (ARHGDIA), mRNA. /FEA=mRNA /GEN=ARHGDIA /PROD=Rho GDP dissociation inhibitor (GDI) alpha /DB_XREF=gi:4757767 /UG=Hs.159161 Rho GDP dissociation inhibitor (GDI) alpha /FL=gb:D13989.1 gb:M97579.1 gb:NM_004309.1	1259.33	1545.87
201169_s_at	basic helix-loop-helix domain containing, class B, 2	BG326045	8553	Consensus includes gb:BG326045 /FEA=EST /DB_XREF=gi:13132482 /DB_XREF=est:602424821F1 /CLONE=IMAGE:4562789 /UG=Hs.171825 basic helix-loop-helix domain containing, class B, 2 /FL=gb:AB004066.1 gb:NM_003670.1	66.2714	72.8401
201170_s_at	basic helix-loop-helix domain containing, class B, 2	NM_003670.1	8553	gb:NM_003670.1 /DEF=Homo sapiens basic helix-loop-helix domain containing, class B, 2 (BHLHB2), mRNA. /FEA=mRNA /GEN=BHLHB2 /PROD=differentiated embryo chondrocyte expressed gene1 /DB_XREF=gi:4503298 /UG=Hs.171825 basic helix-loop-helix domain containing, class B, 2 /FL=gb:AB004066.1 gb:NM_003670.1	56.3647	59.3352
201171_at	ATPase, H+ transporting, lysosomal 9kDa, V0 subunit e	NM_003945.1	8992	Consensus includes gb:NM_003945.1 /DEF=Homo sapiens ATPase, H+ transporting, lysosomal (vacuolar proton pump) 9kD (ATP6H), mRNA. /FEA=mRNA /GEN=ATP6H /PROD=ATPase, H+ transporting, lysosomal (vacuolarproton pump) 9kD /DB_XREF=gi:4502318 /UG=Hs.24322 ATPase, H+ transporting, lysosomal (vacuolar proton pump) 9kD /FL=gb:NM_003945.1	25.1641	34.4438
201172_x_at	ATPase, H+ transporting, lysosomal 9kDa, V0 subunit e	NM_003945.1	8992	gb:NM_003945.1 /DEF=Homo sapiens ATPase, H+ transporting, lysosomal (vacuolar proton pump) 9kD (ATP6H), mRNA. /FEA=mRNA /GEN=ATP6H /PROD=ATPase, H+ transporting, lysosomal (vacuolarproton pump) 9kD /DB_XREF=gi:4502318 /UG=Hs.24322 ATPase, H+ transporting, lysosomal (vacuolar proton pump) 9kD /FL=gb:NM_003945.1	1031.77	940.617
201173_x_at	nuclear distribution gene C homolog (A. nidulans)	NM_006600.1	10726	gb:NM_006600.1 /DEF=Homo sapiens nuclear distribution gene C (A.nidulans) homolog (NUDC), mRNA. /FEA=mRNA /GEN=NUDC /PROD=nuclear distribution gene C (A.nidulans)homolog /DB_XREF=gi:5729952 /UG=Hs.263812 nuclear distribution gene C (A.nidulans) homolog /FL=gb:BC002399.1 gb:BC003132.1 gb:AB019408.1 gb:AF130736.1 gb:AF125465.1 gb:AF100760.1 gb:NM_006600.1	619.951	696.554
201174_s_at	telomeric repeat binding factor 2, interacting protein	NM_018975.1	54386	gb:NM_018975.1 /DEF=Homo sapiens TRF2-interacting telomeric RAP1 protein (RAP1), mRNA. /FEA=mRNA /GEN=RAP1 /PROD=TRF2-interacting telomeric RAP1 protein /DB_XREF=gi:9507032 /UG=Hs.274428 TRF2-interacting telomeric RAP1 protein /FL=gb:BC004465.1 gb:AF262988.1 gb:NM_018975.1	247.812	255.451
201175_at	CGI-31 protein	NM_015959.1	51075	gb:NM_015959.1 /DEF=Homo sapiens CGI-31 protein (LOC51075), mRNA. /FEA=mRNA /GEN=LOC51075 /PROD=CGI-31 protein /DB_XREF=gi:7705725 /UG=Hs.279861 CGI-31 protein /FL=gb:AF059753.1 gb:BC000666.1 gb:AF132965.1 gb:NM_015959.1	571.046	528.002
201176_s_at	archain 1	NM_001655.2	372	gb:NM_001655.2 /DEF=Homo sapiens archain 1 (ARCN1), mRNA. /FEA=mRNA /GEN=ARCN1 /PROD=archain /DB_XREF=gi:11863153 /UG=Hs.33642 archain 1 /FL=gb:NM_001655.2	293.276	318.292
201177_s_at	SUMO-1 activating enzyme subunit 2	NM_005499.1	10054	gb:NM_005499.1 /DEF=Homo sapiens SUMO-1 activating enzyme subunit 2 (UBA2), mRNA. /FEA=mRNA /GEN=UBA2 /PROD=SUMO-1 activating enzyme subunit 2 /DB_XREF=gi:4885648 /UG=Hs.4311 SUMO-1 activating enzyme subunit 2 /FL=gb:BC003153.1 gb:U35832.1 gb:AF090384.1 gb:AF079566.1 gb:AF110957.1 gb:NM_005499.1 gb:AL136905.1	157.775	112.353
201178_at	F-box only protein 7	NM_012179.1	25793	gb:NM_012179.1 /DEF=Homo sapiens F-box only protein 7 (FBXO7), mRNA. /FEA=mRNA /GEN=FBXO7 /PROD=F-box only protein 7 /DB_XREF=gi:7106310 /UG=Hs.5912 F-box only protein 7 /FL=gb:AF129537.1 gb:NM_012179.1 gb:AF233225.1	482.101	444.455
201179_s_at	guanine nucleotide binding protein (G protein), alpha inhibiting activity polypeptide 3	J03005.1	2773	gb:J03005.1 /DEF=Human alternative guanine nucleotide-binding regulatory protein (G) alpha-inhibitory-subunit mRNA, complete cds. /FEA=mRNA /GEN=GNAI1 /DB_XREF=gi:183183 /UG=Hs.73799 guanine nucleotide binding protein (G protein), alpha inhibiting activity polypeptide 3 /FL=gb:J03005.1 gb:J03198.1 gb:M27543.1 gb:J03238.1 gb:NM_006496.1	145.309	102.096
201180_s_at	guanine nucleotide binding protein (G protein), alpha inhibiting activity polypeptide 3	J03198.1	2773	gb:J03198.1 /DEF=Human stimulatory G protein (of receptor-regulated K+ channels) alpha subunit mRNA, complete cds. /FEA=mRNA /DB_XREF=gi:183224 /UG=Hs.73799 guanine nucleotide binding protein (G protein), alpha inhibiting activity polypeptide 3 /FL=gb:J03005.1 gb:J03198.1 gb:M27543.1 gb:J03238.1 gb:NM_006496.1	232.052	210.475
201181_at	guanine nucleotide binding protein (G protein), alpha inhibiting activity polypeptide 3	NM_006496.1	2773	gb:NM_006496.1 /DEF=Homo sapiens guanine nucleotide binding protein (G protein), alpha inhibiting activity polypeptide 3 (GNAI3), mRNA. /FEA=mRNA /GEN=GNAI3 /PROD=guanine nucleotide binding protein (G protein),alpha inhibiting activity polypeptide 3 /DB_XREF=gi:5729849 /UG=Hs.73799 guanine nucleotide binding protein (G protein), alpha inhibiting activity polypeptide 3 /FL=gb:J03005.1 gb:J03198.1 …	46.7952	57.6624
201182_s_at	chromodomain helicase DNA binding protein 4	AI761771	1108	Consensus includes gb:AI761771 /FEA=EST /DB_XREF=gi:5177362 /DB_XREF=est:wi62b06.x1 /CLONE=IMAGE:2394803 /UG=Hs.74441 chromodomain helicase DNA binding protein 4 /FL=gb:NM_001273.1	205.14	219.521
201183_s_at	chromodomain helicase DNA binding protein 4	AI761771	1108	Consensus includes gb:AI613273 /FEA=EST /DB_XREF=gi:4622440 /DB_XREF=est:ty35e03.x1 /CLONE=IMAGE:2281084 /UG=Hs.74441 chromodomain helicase DNA binding protein 4 /FL=gb:NM_001273.1	434.229	438.926
201184_s_at	chromodomain helicase DNA binding protein 4	NM_001273.1	1108	gb:NM_001273.1 /DEF=Homo sapiens chromodomain helicase DNA binding protein 4 (CHD4), mRNA. /FEA=mRNA /GEN=CHD4 /PROD=chromodomain helicase DNA binding protein 4 /DB_XREF=gi:4557452 /UG=Hs.74441 chromodomain helicase DNA binding protein 4 /FL=gb:NM_001273.1	578.397	501.098
201185_at	protease, serine, 11 (IGF binding)	NM_002775.1	5654	gb:NM_002775.1 /DEF=Homo sapiens protease, serine, 11 (IGF binding) (PRSS11), mRNA. /FEA=mRNA /GEN=PRSS11 /PROD=protease, serine, 11 (IGF binding) /DB_XREF=gi:4506140 /UG=Hs.75111 protease, serine, 11 (IGF binding) /FL=gb:D87258.1 gb:NM_002775.1	50.1729	37.8515
201186_at	low density lipoprotein-related protein-associated protein 1 (alpha-2-macroglobulin receptor-associated protein 1)	NM_002337.1	4043	gb:NM_002337.1 /DEF=Homo sapiens low density lipoprotein-related protein-associated protein 1 (alpha-2-macroglobulin receptor-associated protein 1) (LRPAP1), mRNA. /FEA=mRNA /GEN=LRPAP1 /PROD=low density lipoprotein-relatedprotein-associated protein 1 (alpha-2-macroglobulinreceptor-associated protein 1) /DB_XREF=gi:4505020 /UG=Hs.75140 low density lipoprotein-related protein-associated protein 1 …	337.101	347.755
201187_s_at	inositol 1,4,5-triphosphate receptor, type 3	BF001241	3710	Consensus includes gb:BF001241 /FEA=EST /DB_XREF=gi:10701516 /DB_XREF=est:7g96c02.x1 /CLONE=IMAGE:3314306 /UG=Hs.77515 inositol 1,4,5-triphosphate receptor, type 3 /FL=gb:D26351.1 gb:NM_002224.1 gb:U01062.1	82.06	117.712
201188_s_at	inositol 1,4,5-triphosphate receptor, type 3	D26351.1	3710	gb:D26351.1 /DEF=Human mRNA for type 3 inositol 1,4,5-trisphosphate receptor, complete cds. /FEA=mRNA /PROD=human type 3 inositol 1,4,5-trisphosphatereceptor /DB_XREF=gi:450470 /UG=Hs.77515 inositol 1,4,5-triphosphate receptor, type 3 /FL=gb:D26351.1 gb:NM_002224.1 gb:U01062.1	68.6011	79.7899
201189_s_at	inositol 1,4,5-triphosphate receptor, type 3	NM_002224.1	3710	gb:NM_002224.1 /DEF=Homo sapiens inositol 1,4,5-triphosphate receptor, type 3 (ITPR3), mRNA. /FEA=mRNA /GEN=ITPR3 /PROD=inositol 1,4,5-triphosphate receptor, type 3 /DB_XREF=gi:4504794 /UG=Hs.77515 inositol 1,4,5-triphosphate receptor, type 3 /FL=gb:D26351.1 gb:NM_002224.1 gb:U01062.1	104.684	135.36
201190_s_at	phosphotidylinositol transfer protein	H15647	5306	Consensus includes gb:H15647 /FEA=EST /DB_XREF=gi:880467 /DB_XREF=est:ym27b09.s1 /CLONE=IMAGE:49287 /UG=Hs.79709 phosphotidylinositol transfer protein /FL=gb:D30036.1 gb:M73704.1 gb:NM_006224.1	134.178	139.325
201191_at	phosphotidylinositol transfer protein	H15647	5306	Consensus includes gb:H15647 /FEA=EST /DB_XREF=gi:880467 /DB_XREF=est:ym27b09.s1 /CLONE=IMAGE:49287 /UG=Hs.79709 phosphotidylinositol transfer protein /FL=gb:D30036.1 gb:M73704.1 gb:NM_006224.1	46.9419	70.0885
201192_s_at	phosphotidylinositol transfer protein	NM_006224.1	5306	gb:NM_006224.1 /DEF=Homo sapiens phosphotidylinositol transfer protein (PITPN), mRNA. /FEA=mRNA /GEN=PITPN /PROD=phosphotidylinositol transfer protein /DB_XREF=gi:5453907 /UG=Hs.79709 phosphotidylinositol transfer protein /FL=gb:D30036.1 gb:M73704.1 gb:NM_006224.1	97.1606	98.0888
201193_at	isocitrate dehydrogenase 1 (NADP+), soluble	NM_005896.1	3417	gb:NM_005896.1 /DEF=Homo sapiens isocitrate dehydrogenase 1 (NADP+), soluble (IDH1), mRNA. /FEA=mRNA /GEN=IDH1 /PROD=isocitrate dehydrogenase 1 (NADP+), soluble /DB_XREF=gi:5174470 /UG=Hs.11223 isocitrate dehydrogenase 1 (NADP+), soluble /FL=gb:AF020038.1 gb:AF113917.1 gb:NM_005896.1 gb:AL136702.1	181.078	174.044
201194_at	selenoprotein W, 1	NM_003009.1	6415	gb:NM_003009.1 /DEF=Homo sapiens selenoprotein W, 1 (SEPW1), mRNA. /FEA=mRNA /GEN=SEPW1 /PROD=selenoprotein W, 1 /DB_XREF=gi:4506886 /UG=Hs.14231 selenoprotein W, 1 /FL=gb:U67171.1 gb:AF015283.1 gb:NM_003009.1	249.908	179.476
201195_s_at	solute carrier family 7 (cationic amino acid transporter, y+ system), member 5	AB018009.1	8140	gb:AB018009.1 /DEF=Homo sapiens mRNA for L-type amino acid transporter 1, complete cds. /FEA=mRNA /GEN=hLAT1 /PROD=L-type amino acid transporter 1 /DB_XREF=gi:5926731 /UG=Hs.184601 solute carrier family 7 (cationic amino acid transporter, y+ system), member 5 /FL=gb:AF077866.1 gb:AB018542.1 gb:AF104032.1 gb:NM_003486.1 gb:AB017908.1 gb:AB018009.1	850.086	1031.77
201196_s_at	S-adenosylmethionine decarboxylase 1	M21154.1	262	gb:M21154.1 /DEF=Human S-adenosylmethionine decarboxylase mRNA, complete cds. /FEA=mRNA /GEN=AMD2 /DB_XREF=gi:178517 /UG=Hs.262476 S-adenosylmethionine decarboxylase 1 /FL=gb:BC000171.2 gb:M21154.1 gb:NM_001634.3	398.007	372.846
201197_at	S-adenosylmethionine decarboxylase 1	NM_001634.3	262	gb:NM_001634.3 /DEF=Homo sapiens S-adenosylmethionine decarboxylase 1 (AMD1), mRNA. /FEA=mRNA /GEN=AMD1 /PROD=S-adenosylmethionine decarboxylase 1 precursor /DB_XREF=gi:5209326 /UG=Hs.262476 S-adenosylmethionine decarboxylase 1 /FL=gb:BC000171.2 gb:M21154.1 gb:NM_001634.3	367.973	441.558
201198_s_at	proteasome (prosome, macropain) 26S subunit, non-ATPase, 1	AI860431	5707	Consensus includes gb:AI860431 /FEA=EST /DB_XREF=gi:5514047 /DB_XREF=est:wl13h07.x1 /CLONE=IMAGE:2424829 /UG=Hs.3887 proteasome (prosome, macropain) 26S subunit, non-ATPase, 1 /FL=gb:D44466.1 gb:NM_002807.1	714.976	740.74
201199_s_at	proteasome (prosome, macropain) 26S subunit, non-ATPase, 1	NM_002807.1	5707	gb:NM_002807.1 /DEF=Homo sapiens proteasome (prosome, macropain) 26S subunit, non-ATPase, 1 (PSMD1), mRNA. /FEA=mRNA /GEN=PSMD1 /PROD=proteasome (prosome, macropain) 26S subunit,non-ATPase, 1 /DB_XREF=gi:4506224 /UG=Hs.3887 proteasome (prosome, macropain) 26S subunit, non-ATPase, 1 /FL=gb:D44466.1 gb:NM_002807.1	763.146	729.084
201200_at	cellular repressor of E1A-stimulated genes	NM_003851.1	8804	gb:NM_003851.1 /DEF=Homo sapiens cellular repressor of E1A-stimulated genes (CREG), mRNA. /FEA=mRNA /GEN=CREG /PROD=cellular repressor of E1A-stimulated genes /DB_XREF=gi:4503036 /UG=Hs.5710 cellular repressor of E1A-stimulated genes /FL=gb:AF084523.1 gb:NM_003851.1	792.294	808.038
201201_at	cystatin B (stefin B)	NM_000100.1	1476	gb:NM_000100.1 /DEF=Homo sapiens cystatin B (stefin B) (CSTB), mRNA. /FEA=mRNA /GEN=CSTB /PROD=cystatin B (stefin B) /DB_XREF=gi:4503116 /UG=Hs.695 cystatin B (stefin B) /FL=gb:BC003370.1 gb:L03558.1 gb:NM_000100.1	492.622	366.022
201202_at	proliferating cell nuclear antigen	NM_002592.1	5111	gb:NM_002592.1 /DEF=Homo sapiens proliferating cell nuclear antigen (PCNA), mRNA. /FEA=mRNA /GEN=PCNA /PROD=proliferating cell nuclear antigen /DB_XREF=gi:4505640 /UG=Hs.78996 proliferating cell nuclear antigen /FL=gb:BC000491.1 gb:M15796.1 gb:NM_002592.1	798.607	796.231
201203_s_at	ribosome binding protein 1 homolog 180kDa (dog)	AI921320	6238	Consensus includes gb:AI921320 /FEA=EST /DB_XREF=gi:5657284 /DB_XREF=est:wo23c10.x1 /CLONE=IMAGE:2456178 /UG=Hs.98614 ribosome binding protein 1 (dog 180kD homolog) /FL=gb:AF006751.1 gb:NM_004587.1	70.8378	73.2151
201204_s_at	Consensus includes gb:AA706065 /FEA=EST /DB_XREF=gi:2715983 /DB_XREF=est:zf44f12.s1 /CLONE=IMAGE:379823 /UG=Hs.98614 ribosome binding protein 1 (dog 180kD homolog) /FL=gb:AF006751.1 gb:NM_004587.1	AI921320		Consensus includes gb:AA706065 /FEA=EST /DB_XREF=gi:2715983 /DB_XREF=est:zf44f12.s1 /CLONE=IMAGE:379823 /UG=Hs.98614 ribosome binding protein 1 (dog 180kD homolog) /FL=gb:AF006751.1 gb:NM_004587.1	184.426	211.028
201205_at	ribosome binding protein 1 homolog 180kDa (dog)	AF006751.1	6238	Consensus includes gb:AF006751.1 /DEF=Homo sapiens ES130 mRNA, complete cds. /FEA=mRNA /PROD=ES130 /DB_XREF=gi:3299884 /UG=Hs.98614 ribosome binding protein 1 (dog 180kD homolog) /FL=gb:AF006751.1 gb:NM_004587.1	67.4695	85.241
201206_s_at	ribosome binding protein 1 homolog 180kDa (dog)	NM_004587.1	6238	gb:NM_004587.1 /DEF=Homo sapiens ribosome binding protein 1 (dog 180kD homolog) (RRBP1), mRNA. /FEA=mRNA /GEN=RRBP1 /PROD=ribosome binding protein 1 /DB_XREF=gi:4759055 /UG=Hs.98614 ribosome binding protein 1 (dog 180kD homolog) /FL=gb:AF006751.1 gb:NM_004587.1	178.351	245.528
201207_at	tumor necrosis factor, alpha-induced protein 1 (endothelial)	NM_021137.1	7126	gb:NM_021137.1 /DEF=Homo sapiens tumor necrosis factor, alpha-induced protein 1 (endothelial) (TNFAIP1), mRNA. /FEA=mRNA /GEN=TNFAIP1 /PROD=tumor necrosis factor, alpha-induced protein 1(endothelial) /DB_XREF=gi:10863936 /UG=Hs.76090 tumor necrosis factor, alpha-induced protein 1 (endothelial) /FL=gb:NM_021137.1 gb:BC001643.1 gb:BC001949.1 gb:BC003694.1 gb:M80783.1	90.1994	56.8764
201208_s_at	tumor necrosis factor, alpha-induced protein 1 (endothelial)	BC001643.1	7126	gb:BC001643.1 /DEF=Homo sapiens, tumor necrosis factor, alpha-induced protein 1 (endothelial), clone MGC:2317, mRNA, complete cds. /FEA=mRNA /PROD=tumor necrosis factor, alpha-induced protein 1(endothelial) /DB_XREF=gi:12804470 /UG=Hs.76090 tumor necrosis factor, alpha-induced protein 1 (endothelial) /FL=gb:NM_021137.1 gb:BC001643.1 gb:BC001949.1 gb:BC003694.1 gb:M80783.1	34.5997	39.0673
201209_at	histone deacetylase 1	NM_004964.2	3065	gb:NM_004964.2 /DEF=Homo sapiens histone deacetylase 1 (HDAC1), mRNA. /FEA=mRNA /GEN=HDAC1 /PROD=histone deacetylase 1 /DB_XREF=gi:13128859 /UG=Hs.88556 histone deacetylase 1 /FL=gb:BC000301.1 gb:U50079.1 gb:NM_004964.2 gb:D50405.1	542.49	519.652
201210_at	DEAD/H (Asp-Glu-Ala-Asp/His) box polypeptide 3	NM_001356.2	1654	gb:NM_001356.2 /DEF=Homo sapiens DEADH (Asp-Glu-Ala-AspHis) box polypeptide 3 (DDX3), transcript variant 2, mRNA. /FEA=mRNA /GEN=DDX3 /PROD=DEADH (Asp-Glu-Ala-AspHis) box polypeptide 3 /DB_XREF=gi:13514812 /UG=Hs.147916 DEADH (Asp-Glu-Ala-AspHis) box polypeptide 3 /FL=gb:NM_001356.2 gb:U50553.1 gb:AF000982.1 gb:AF061337.1	557.087	682.526
201211_s_at	DEAD/H (Asp-Glu-Ala-Asp/His) box polypeptide 3	AF061337.1	1654	gb:AF061337.1 /DEF=Homo sapiens DEAD box RNA helicase DDX3 (DDX3) mRNA, complete cds. /FEA=mRNA /GEN=DDX3 /PROD=DEAD box RNA helicase DDX3 /DB_XREF=gi:3523149 /UG=Hs.147916 DEADH (Asp-Glu-Ala-AspHis) box polypeptide 3 /FL=gb:NM_001356.2 gb:U50553.1 gb:AF000982.1 gb:AF061337.1	219.569	352.94
201212_at	legumain	D55696.1	5641	gb:D55696.1 /DEF=Homo sapiens mRNA for cysteine protease, complete cds. /FEA=mRNA /PROD=cysteine protease /DB_XREF=gi:1890049 /UG=Hs.18069 protease, cysteine, 1 (legumain) /FL=gb:BC003061.1 gb:D55696.1 gb:NM_005606.1	519.758	529.001
201213_at	protein phosphatase 1, regulatory subunit 7	AI090331	5510	Consensus includes gb:AI090331 /FEA=EST /DB_XREF=gi:3429390 /DB_XREF=est:oy81f08.s1 /CLONE=IMAGE:1672263 /UG=Hs.36587 protein phosphatase 1, regulatory subunit 7 /FL=gb:BC000910.1 gb:NM_002712.1	65.8344	51.3032
201214_s_at	protein phosphatase 1, regulatory subunit 7	NM_002712.1	5510	gb:NM_002712.1 /DEF=Homo sapiens protein phosphatase 1, regulatory subunit 7 (PPP1R7), mRNA. /FEA=mRNA /GEN=PPP1R7 /PROD=protein phosphatase 1, regulatory subunit 7 /DB_XREF=gi:4506012 /UG=Hs.36587 protein phosphatase 1, regulatory subunit 7 /FL=gb:BC000910.1 gb:NM_002712.1	189.786	173.944
201215_at	plastin 3 (T isoform)	NM_005032.2	5358	gb:NM_005032.2 /DEF=Homo sapiens plastin 3 (T isoform) (PLS3), mRNA. /FEA=mRNA /GEN=PLS3 /PROD=plastin 3 precursor /DB_XREF=gi:7549808 /UG=Hs.4114 plastin 3 (T isoform) /FL=gb:M22299.1 gb:NM_005032.2	7.85384	4.37287
201216_at	chromosome 12 open reading frame 8	NM_006817.2	10961	gb:NM_006817.2 /DEF=Homo sapiens endoplasmic reticulum lumenal protein (ERP28), mRNA. /FEA=mRNA /GEN=ERP28 /PROD=endoplasmic reticulum lumenal protein ERp28precursor /DB_XREF=gi:13124889 /UG=Hs.75841 endoplasmic reticulum lumenal protein /FL=gb:NM_006817.2	864.686	916.398
201217_x_at	ribosomal protein L3	NM_000967.1	6122	gb:NM_000967.1 /DEF=Homo sapiens ribosomal protein L3 (RPL3), mRNA. /FEA=mRNA /GEN=RPL3 /PROD=ribosomal protein L3 /DB_XREF=gi:4506648 /UG=Hs.119598 ribosomal protein L3 /FL=gb:BC002408.1 gb:BC004323.1 gb:NM_000967.1	5644.88	7054.88
201218_at	C-terminal binding protein 2	NM_001329.1	1488	Consensus includes gb:N23018 /FEA=EST /DB_XREF=gi:1137168 /DB_XREF=est:yx65d12.s1 /CLONE=IMAGE:266615 /UG=Hs.171391 C-terminal binding protein 2 /FL=gb:AF016507.1 gb:NM_001329.1	10.8485	5.68063
201219_at	C-terminal binding protein 2	NM_001329.1	1488	Consensus includes gb:AW269836 /FEA=EST /DB_XREF=gi:6656866 /DB_XREF=est:xv45h03.x1 /CLONE=IMAGE:2816117 /UG=Hs.171391 C-terminal binding protein 2 /FL=gb:AF016507.1 gb:NM_001329.1	12.7773	13.3602
201220_x_at	C-terminal binding protein 2	NM_001329.1	1488	gb:NM_001329.1 /DEF=Homo sapiens C-terminal binding protein 2 (CTBP2), transcript variant 1, mRNA. /FEA=mRNA /GEN=CTBP2 /PROD=C-terminal binding protein 2, isoform 1 /DB_XREF=gi:4557498 /UG=Hs.171391 C-terminal binding protein 2 /FL=gb:AF016507.1 gb:NM_001329.1	89.9625	75.8767
201221_s_at	small nuclear ribonucleoprotein 70kDa polypeptide (RNP antigen)	NM_003089.1	6625	gb:NM_003089.1 /DEF=Homo sapiens small nuclear ribonucleoprotein 70kD polypeptide (RNP antigen) (SNRP70), mRNA. /FEA=mRNA /GEN=SNRP70 /PROD=small nuclear ribonucleoprotein 70kD polypeptide(RNP antigen) /DB_XREF=gi:4507118 /UG=Hs.174051 small nuclear ribonucleoprotein 70kD polypeptide (RNP antigen) /FL=gb:BC000342.1 gb:M22636.1 gb:NM_003089.1	460.607	541.493
201222_s_at	RAD23 homolog B (S. cerevisiae)	AL527365	5887	Consensus includes gb:AL527365 /FEA=EST /DB_XREF=gi:12790858 /DB_XREF=est:AL527365 /CLONE=CS0DC021YG08 (5 prime) /UG=Hs.178658 RAD23 (S. cerevisiae) homolog B /FL=gb:NM_002874.1 gb:D21090.1	668.608	663.617
201223_s_at	RAD23 homolog B (S. cerevisiae)	NM_002874.1	5887	gb:NM_002874.1 /DEF=Homo sapiens RAD23 (S. cerevisiae) homolog B (RAD23B), mRNA. /FEA=mRNA /GEN=RAD23B /PROD=RAD23 (S. cerevisiae) homolog B /DB_XREF=gi:4506386 /UG=Hs.178658 RAD23 (S. cerevisiae) homolog B /FL=gb:NM_002874.1 gb:D21090.1	2857.78	305.339
201224_s_at	serine/arginine repetitive matrix 1	AU147713	10250	Consensus includes gb:AU147713 /FEA=EST /DB_XREF=gi:11009234 /DB_XREF=est:AU147713 /CLONE=MAMMA1001474 /UG=Hs.18192 SerArg-related nuclear matrix protein (plenty of prolines 101-like) /FL=gb:AF048977.1 gb:NM_005839.1	241.834	201.105
201225_s_at	serine/arginine repetitive matrix 1	NM_005839.1	10250	gb:NM_005839.1 /DEF=Homo sapiens SerArg-related nuclear matrix protein (plenty of prolines 101-like) (SRM160), mRNA. /FEA=mRNA /GEN=SRM160 /PROD=SerArg-related nuclear matrix protein (plentyof prolines 101-like) /DB_XREF=gi:5032118 /UG=Hs.18192 SerArg-related nuclear matrix protein (plenty of prolines 101-like) /FL=gb:AF048977.1 gb:NM_005839.1	555.092	517.299
201226_at	NADH dehydrogenase (ubiquinone) 1 beta subcomplex, 8, 19kDa	NM_005004.1	4714	gb:NM_005004.1 /DEF=Homo sapiens NADH dehydrogenase (ubiquinone) 1 beta subcomplex, 8 (19kD, ASHI) (NDUFB8), mRNA. /FEA=mRNA /GEN=NDUFB8 /PROD=NADH dehydrogenase (ubiquinone) 1 betasubcomplex, 8 (19kD, ASHI) /DB_XREF=gi:4826853 /UG=Hs.198273 NADH dehydrogenase (ubiquinone) 1 beta subcomplex, 8 (19kD, ASHI) /FL=gb:BC000466.1 gb:AF044958.1 gb:AF077028.1 gb:NM_005004.1 gb:AL080056.1	621.213	620.922
201227_s_at	NADH dehydrogenase (ubiquinone) 1 beta subcomplex, 8, 19kDa	NM_005004.1	4714	gb:NM_005004.1 /DEF=Homo sapiens NADH dehydrogenase (ubiquinone) 1 beta subcomplex, 8 (19kD, ASHI) (NDUFB8), mRNA. /FEA=mRNA /GEN=NDUFB8 /PROD=NADH dehydrogenase (ubiquinone) 1 betasubcomplex, 8 (19kD, ASHI) /DB_XREF=gi:4826853 /UG=Hs.198273 NADH dehydrogenase (ubiquinone) 1 beta subcomplex, 8 (19kD, ASHI) /FL=gb:BC000466.1 gb:AF044958.1 gb:AF077028.1 gb:NM_005004.1 gb:AL080056.1	449.86	452.248
201228_s_at	ariadne homolog 2 (Drosophila)	AW074830	10425	Consensus includes gb:AW074830 /FEA=EST /DB_XREF=gi:6029828 /DB_XREF=est:xa08a08.x1 /CLONE=IMAGE:2567702 /UG=Hs.241558 ariadne (Drosophila) homolog 2 /FL=gb:BC000422.1 gb:AF099149.1 gb:NM_006321.1 gb:AF183427.1	155.142	193.431
201229_s_at	ariadne homolog 2 (Drosophila)	BC000422.1	10425	gb:BC000422.1 /DEF=Homo sapiens, ariadne (Drosophila) homolog 2, clone MGC:8671, mRNA, complete cds. /FEA=mRNA /PROD=ariadne (Drosophila) homolog 2 /DB_XREF=gi:12653306 /UG=Hs.241558 ariadne (Drosophila) homolog 2 /FL=gb:BC000422.1 gb:AF099149.1 gb:NM_006321.1 gb:AF183427.1	207.031	277.639
201230_s_at	ariadne homolog 2 (Drosophila)	NM_006321.1	10425	gb:NM_006321.1 /DEF=Homo sapiens ariadne (Drosophila) homolog 2 (ARIH2), mRNA. /FEA=mRNA /GEN=ARIH2 /PROD=ariadne (Drosophila) homolog 2 /DB_XREF=gi:5453556 /UG=Hs.241558 ariadne (Drosophila) homolog 2 /FL=gb:BC000422.1 gb:AF099149.1 gb:NM_006321.1 gb:AF183427.1	167.643	191.49
201231_s_at	enolase 1, (alpha)	NM_001428.1	2023	gb:NM_001428.1 /DEF=Homo sapiens enolase 1, (alpha) (ENO1), mRNA. /FEA=mRNA /GEN=ENO1 /PROD=enolase 1, (alpha) /DB_XREF=gi:4503570 /UG=Hs.254105 enolase 1, (alpha) /FL=gb:BC001810.1 gb:BC004458.1 gb:M14328.1 gb:NM_001428.1	4182.75	4272.51
201232_s_at	proteasome (prosome, macropain) 26S subunit, non-ATPase, 13	NM_002817.1	5719	gb:NM_002817.1 /DEF=Homo sapiens proteasome (prosome, macropain) 26S subunit, non-ATPase, 13 (PSMD13), mRNA. /FEA=mRNA /GEN=PSMD13 /PROD=proteasome (prosome, macropain) 26S subunit,non-ATPase, 13 /DB_XREF=gi:4506222 /UG=Hs.279554 proteasome (prosome, macropain) 26S subunit, non-ATPase, 13 /FL=gb:BC001100.1 gb:BC001747.1 gb:AB009398.1 gb:NM_002817.1 gb:AF083245.1 gb:AF107837.1	284.574	314.039
201233_at	proteasome (prosome, macropain) 26S subunit, non-ATPase, 13	NM_002817.1	5719	gb:NM_002817.1 /DEF=Homo sapiens proteasome (prosome, macropain) 26S subunit, non-ATPase, 13 (PSMD13), mRNA. /FEA=mRNA /GEN=PSMD13 /PROD=proteasome (prosome, macropain) 26S subunit,non-ATPase, 13 /DB_XREF=gi:4506222 /UG=Hs.279554 proteasome (prosome, macropain) 26S subunit, non-ATPase, 13 /FL=gb:BC001100.1 gb:BC001747.1 gb:AB009398.1 gb:NM_002817.1 gb:AF083245.1 gb:AF107837.1	115.994	129.194
201234_at	integrin-linked kinase	NM_004517.1	3611	gb:NM_004517.1 /DEF=Homo sapiens integrin-linked kinase (ILK), mRNA. /FEA=mRNA /GEN=ILK /PROD=integrin-linked kinase /DB_XREF=gi:4758605 /UG=Hs.6196 integrin-linked kinase /FL=gb:U40282.1 gb:NM_004517.1	334.756	260.839
201235_s_at	BTG family, member 2	BG339064	7832	Consensus includes gb:BG339064 /FEA=EST /DB_XREF=gi:13145502 /DB_XREF=est:602436889F1 /CLONE=IMAGE:4554551 /UG=Hs.75462 BTG family, member 2 /FL=gb:U72649.1 gb:NM_006763.1	114.764	111.031
201236_s_at	BTG family, member 2	NM_006763.1	7832	gb:NM_006763.1 /DEF=Homo sapiens BTG family, member 2 (BTG2), mRNA. /FEA=mRNA /GEN=BTG2 /PROD=BTG family, member 2 /DB_XREF=gi:5802987 /UG=Hs.75462 BTG family, member 2 /FL=gb:U72649.1 gb:NM_006763.1	130.622	99.5801
201237_at	capping protein (actin filament) muscle Z-line, alpha 2	AV685920	830	Consensus includes gb:AV685920 /FEA=EST /DB_XREF=gi:10287783 /DB_XREF=est:AV685920 /CLONE=GKCEGD05 /UG=Hs.75546 capping protein (actin filament) muscle Z-line, alpha 2 /FL=gb:BC005338.1 gb:NM_006136.1 gb:U03269.1	317.262	235.803
201238_s_at	capping protein (actin filament) muscle Z-line, alpha 2	BC005338.1	830	gb:BC005338.1 /DEF=Homo sapiens, capping protein (actin filament) muscle Z-line, alpha 2, clone MGC:12426, mRNA, complete cds. /FEA=mRNA /PROD=capping protein (actin filament) muscle Z-line,alpha 2 /DB_XREF=gi:13529130 /UG=Hs.75546 capping protein (actin filament) muscle Z-line, alpha 2 /FL=gb:BC005338.1 gb:NM_006136.1 gb:U03269.1	555.929	496.919
201239_s_at	KIAA0102 gene product	BF530535	9789	Consensus includes gb:BF530535 /FEA=EST /DB_XREF=gi:11617898 /DB_XREF=est:602071788F1 /CLONE=IMAGE:4214660 /UG=Hs.77665 KIAA0102 gene product /FL=gb:D14658.1 gb:NM_014752.1	1137.76	1240.05
201240_s_at	KIAA0102 gene product	NM_014752.1	9789	gb:NM_014752.1 /DEF=Homo sapiens KIAA0102 gene product (KIAA0102), mRNA. /FEA=mRNA /GEN=KIAA0102 /PROD=KIAA0102 gene product /DB_XREF=gi:7661907 /UG=Hs.77665 KIAA0102 gene product /FL=gb:D14658.1 gb:NM_014752.1	1050.8	1253.85
201241_at	DEAD/H (Asp-Glu-Ala-Asp/His) box polypeptide 1	NM_004939.1	1653	gb:NM_004939.1 /DEF=Homo sapiens DEADH (Asp-Glu-Ala-AspHis) box polypeptide 1 (DDX1), mRNA. /FEA=mRNA /GEN=DDX1 /PROD=DEADH (Asp-Glu-Ala-AspHis) box polypeptide 1 /DB_XREF=gi:4826685 /UG=Hs.78580 DEADH (Asp-Glu-Ala-AspHis) box polypeptide 1 /FL=gb:X70649.1 gb:NM_004939.1	678.836	697.262
201242_s_at	ATPase, Na+/K+ transporting, beta 1 polypeptide	BC000006.1	481	gb:BC000006.1 /DEF=Homo sapiens, ATPase, Na+K+ transporting, beta 1 polypeptide, clone MGC:1798, mRNA, complete cds. /FEA=mRNA /PROD=ATPase, Na+K+ transporting, beta 1 polypeptide /DB_XREF=gi:12652534 /UG=Hs.78629 ATPase, Na+K+ transporting, beta 1 polypeptide /FL=gb:BC000006.1 gb:NM_001677.1	10.1478	18.18
201243_s_at	ATPase, Na+/K+ transporting, beta 1 polypeptide	NM_001677.1	481	gb:NM_001677.1 /DEF=Homo sapiens ATPase, Na+K+ transporting, beta 1 polypeptide (ATP1B1), mRNA. /FEA=mRNA /GEN=ATP1B1 /PROD=ATPase, Na+K+ transporting, beta 1 polypeptide /DB_XREF=gi:4502276 /UG=Hs.78629 ATPase, Na+K+ transporting, beta 1 polypeptide /FL=gb:BC000006.1 gb:NM_001677.1	31.6638	28.206
201244_s_at	v-raf-1 murine leukemia viral oncogene homolog 1	NM_002880.1	5894	gb:NM_002880.1 /DEF=Homo sapiens v-raf-1 murine leukemia viral oncogene homolog 1 (RAF1), mRNA. /FEA=mRNA /GEN=RAF1 /PROD=v-raf-1 murine leukemia viral oncogene homolog1 /DB_XREF=gi:4506400 /UG=Hs.85181 v-raf-1 murine leukemia viral oncogene homolog 1 /FL=gb:NM_002880.1	314.741	355.177
201245_s_at	ubiquitin-specific protease otubain 1	AL523776	55611	Consensus includes gb:AL523776 /FEA=EST /DB_XREF=gi:12787269 /DB_XREF=est:AL523776 /CLONE=CS0DC003YC23 (5 prime) /UG=Hs.108504 hypothetical protein FLJ20113 /FL=gb:NM_017670.1	290.395	236.642
201246_s_at	ubiquitin-specific protease otubain 1	NM_017670.1	55611	gb:NM_017670.1 /DEF=Homo sapiens hypothetical protein FLJ20113 (FLJ20113), mRNA. /FEA=mRNA /GEN=FLJ20113 /PROD=hypothetical protein FLJ20113 /DB_XREF=gi:8923113 /UG=Hs.108504 hypothetical protein FLJ20113 /FL=gb:NM_017670.1	120.175	109.072
201247_at	sterol regulatory element binding transcription factor 2	BE513151	6721	Consensus includes gb:BE513151 /FEA=EST /DB_XREF=gi:9720362 /DB_XREF=est:601171940F1 /CLONE=IMAGE:3545697 /UG=Hs.108689 sterol regulatory element binding transcription factor 2 /FL=gb:U02031.1 gb:NM_004599.1	111.223	164.602
201248_s_at	sterol regulatory element binding transcription factor 2	NM_004599.1	6721	gb:NM_004599.1 /DEF=Homo sapiens sterol regulatory element binding transcription factor 2 (SREBF2), mRNA. /FEA=mRNA /GEN=SREBF2 /PROD=sterol regulatory element binding transcriptionfactor 2 /DB_XREF=gi:4759169 /UG=Hs.108689 sterol regulatory element binding transcription factor 2 /FL=gb:U02031.1 gb:NM_004599.1	197.127	184.461
201249_at	solute carrier family 2 (facilitated glucose transporter), member 1	NM_006516.1	6513	Consensus includes gb:AI091047 /FEA=EST /DB_XREF=gi:3430106 /DB_XREF=est:qa53b03.s1 /CLONE=IMAGE:1690445 /UG=Hs.169902 solute carrier family 2 (facilitated glucose transporter), member 1 /FL=gb:K03195.1 gb:NM_006516.1	6.44116	15.2328
201250_s_at	solute carrier family 2 (facilitated glucose transporter), member 1	NM_006516.1	6513	gb:NM_006516.1 /DEF=Homo sapiens solute carrier family 2 (facilitated glucose transporter), member 1 (SLC2A1), mRNA. /FEA=mRNA /GEN=SLC2A1 /PROD=solute carrier family 2 (facilitated glucosetransporter), member 1 /DB_XREF=gi:5730050 /UG=Hs.169902 solute carrier family 2 (facilitated glucose transporter), member 1 /FL=gb:K03195.1 gb:NM_006516.1	286.327	269.668
201251_at	pyruvate kinase, muscle	NM_002654.1	5315	gb:NM_002654.1 /DEF=Homo sapiens pyruvate kinase, muscle (PKM2), mRNA. /FEA=mRNA /GEN=PKM2 /PROD=pyruvate kinase, muscle /DB_XREF=gi:4505838 /UG=Hs.198281 pyruvate kinase, muscle /FL=gb:BC000481.1 gb:M23725.1 gb:M26252.1 gb:NM_002654.1	3336.71	3657.49
201252_at	proteasome (prosome, macropain) 26S subunit, ATPase, 4	NM_006503.1	5704	gb:NM_006503.1 /DEF=Homo sapiens proteasome (prosome, macropain) 26S subunit, ATPase, 4 (PSMC4), mRNA. /FEA=mRNA /GEN=PSMC4 /PROD=proteasome (prosome, macropain) 26S subunit,ATPase, 4 /DB_XREF=gi:5729990 /UG=Hs.211594 proteasome (prosome, macropain) 26S subunit, ATPase, 4 /FL=gb:BC000343.1 gb:AF038965.1 gb:AF020736.1 gb:U27515.1 gb:NM_006503.1	537.161	672.528
201253_s_at	CDP-diacylglycerol--inositol 3-phosphatidyltransferase (phosphatidylinositol synthase)	NM_006319.1	10423	gb:NM_006319.1 /DEF=Homo sapiens CDP-diacylglycerol--inositol 3-phosphatidyltransferase (phosphatidylinositol synthase) (CDIPT), mRNA. /FEA=mRNA /GEN=CDIPT /PROD=CDP-diacylglycerol--inositol3-phosphatidyltransferase (phosphatidylinositol synthase) /DB_XREF=gi:5453905 /UG=Hs.227107 CDP-diacylglycerol--inositol 3-phosphatidyltransferase (phosphatidylinositol synthase) /FL=gb:BC001444.1 gb:AF014807.…	333.991	281.937
201254_x_at	ribosomal protein S6	NM_001010.1	6194	gb:NM_001010.1 /DEF=Homo sapiens ribosomal protein S6 (RPS6), mRNA. /FEA=mRNA /GEN=RPS6 /PROD=ribosomal protein S6 /DB_XREF=gi:4506730 /UG=Hs.241507 ribosomal protein S6 /FL=gb:M20020.1 gb:NM_001010.1	6722.33	6589.63
201255_x_at	HLA-B associated transcript 3	NM_004639.1	7917	gb:NM_004639.1 /DEF=Homo sapiens HLA-B associated transcript-3 (D6S52E), mRNA. /FEA=mRNA /GEN=D6S52E /PROD=HLA-B associated transcript-3 /DB_XREF=gi:4758109 /UG=Hs.274348 HLA-B associated transcript-3 /FL=gb:M33519.1 gb:NM_004639.1	611.836	637.186
201256_at	cytochrome c oxidase subunit VIIa polypeptide 2 like	NM_004718.1	9167	gb:NM_004718.1 /DEF=Homo sapiens cytochrome c oxidase subunit VIIa polypeptide 2 like (COX7A2L), mRNA. /FEA=mRNA /GEN=COX7A2L /PROD=cytochrome c oxidase subunit VIIa polypeptide 2like /DB_XREF=gi:4758041 /UG=Hs.30888 cytochrome c oxidase subunit VIIa polypeptide 2 like /FL=gb:BC005251.1 gb:AB007618.1 gb:NM_004718.1	671.595	604.262
201257_x_at	ribosomal protein S3A	NM_001006.1	6189	gb:NM_001006.1 /DEF=Homo sapiens ribosomal protein S3A (RPS3A), mRNA. /FEA=mRNA /GEN=RPS3A /PROD=ribosomal protein S3A /DB_XREF=gi:4506722 /UG=Hs.77039 ribosomal protein S3A /FL=gb:BC000204.1 gb:BC001708.1 gb:BC004981.1 gb:M84711.1 gb:M77234.1 gb:L13802.1 gb:NM_001006.1	8496.58	9438.3
201258_at	ribosomal protein S16	NM_001020.1	6217	gb:NM_001020.1 /DEF=Homo sapiens ribosomal protein S16 (RPS16), mRNA. /FEA=mRNA /GEN=RPS16 /PROD=ribosomal protein S16 /DB_XREF=gi:4506690 /UG=Hs.80617 ribosomal protein S16 /FL=gb:BC004324.1 gb:M60854.1 gb:NM_001020.1	3380.19	3360.05
201259_s_at	synaptophysin-like protein	AI768845	6856	Consensus includes gb:AI768845 /FEA=EST /DB_XREF=gi:5235354 /DB_XREF=est:wj12e10.x1 /CLONE=IMAGE:2402634 /UG=Hs.80919 synaptophysin-like protein /FL=gb:NM_006754.1	370.473	333.61
201260_s_at	synaptophysin-like protein	NM_006754.1	6856	gb:NM_006754.1 /DEF=Homo sapiens synaptophysin-like protein (SYPL), mRNA. /FEA=mRNA /GEN=SYPL /PROD=synaptophysin-like protein /DB_XREF=gi:5803184 /UG=Hs.80919 synaptophysin-like protein /FL=gb:NM_006754.1	191.983	192.436
201261_x_at	biglycan	BC002416.1	633	gb:BC002416.1 /DEF=Homo sapiens, biglycan, clone MGC:2298, mRNA, complete cds. /FEA=mRNA /PROD=biglycan /DB_XREF=gi:12803216 /UG=Hs.821 biglycan /FL=gb:BC002416.1 gb:BC004244.1 gb:J04599.1 gb:NM_001711.1	108.676	120.419
201262_s_at	biglycan	NM_001711.1	633	gb:NM_001711.1 /DEF=Homo sapiens biglycan (BGN), mRNA. /FEA=mRNA /GEN=BGN /PROD=biglycan /DB_XREF=gi:4502402 /UG=Hs.821 biglycan /FL=gb:BC002416.1 gb:BC004244.1 gb:J04599.1 gb:NM_001711.1	6.12581	4.74959
201263_at	threonyl-tRNA synthetase	NM_003191.1	6897	gb:NM_003191.1 /DEF=Homo sapiens threonyl-tRNA synthetase (TARS), mRNA. /FEA=mRNA /GEN=TARS /PROD=threonyl-tRNA synthetase /DB_XREF=gi:4507366 /UG=Hs.84131 threonyl-tRNA synthetase /FL=gb:BC000517.1 gb:M63180.1 gb:NM_003191.1	484.734	537.341
201264_at	coatomer protein complex, subunit epsilon	NM_007263.1	11316	gb:NM_007263.1 /DEF=Homo sapiens coatomer protein complex, subunit epsilon (COPE), mRNA. /FEA=mRNA /GEN=COPE /PROD=coatomer protein complex, subunit epsilon /DB_XREF=gi:6005734 /UG=Hs.10326 coatomer protein complex, subunit epsilon /FL=gb:AL136928.1 gb:BC003155.1 gb:NM_007263.1	1023.78	1186.64
201265_at	ferritin, light polypeptide	AF119897.1	2512	gb:AF119897.1 /DEF=Homo sapiens PRO2760 mRNA, complete cds. /FEA=mRNA /PROD=PRO2760 /DB_XREF=gi:7770230 /UG=Hs.111334 ferritin, light polypeptide /FL=gb:BC004245.1 gb:M11147.1 gb:M10119.1 gb:NM_000146.1 gb:AF119897.1	51.2799	53.2339
201266_at	thioredoxin reductase 1	NM_003330.1	7296	gb:NM_003330.1 /DEF=Homo sapiens thioredoxin reductase 1 (TXNRD1), mRNA. /FEA=mRNA /GEN=TXNRD1 /PROD=thioredoxin reductase 1 /DB_XREF=gi:4507746 /UG=Hs.13046 thioredoxin reductase 1 /FL=gb:D88687.1 gb:AF077367.1 gb:NM_003330.1 gb:AF208018.1	407.76	345.336
201267_s_at	proteasome (prosome, macropain) 26S subunit, ATPase, 3	AL545523	5702	Consensus includes gb:AL545523 /FEA=EST /DB_XREF=gi:12878005 /DB_XREF=est:AL545523 /CLONE=CS0DI015YE19 (5 prime) /UG=Hs.250758 proteasome (prosome, macropain) 26S subunit, ATPase, 3 /FL=gb:M34079.1 gb:NM_002804.1	685.732	776.323
201268_at	non-metastatic cells 2, protein (NM23B) expressed in	NM_002512.1	4831	gb:NM_002512.1 /DEF=Homo sapiens non-metastatic cells 2, protein (NM23B) expressed in (NME2), nuclear gene encoding mitochondrial protein, mRNA. /FEA=mRNA /GEN=NME2 /PROD=non-metastatic cells 2, protein (NM23B)expressed in /DB_XREF=gi:4505408 /UG=Hs.275163 non-metastatic cells 2, protein (NM23B) expressed in /FL=gb:BC002476.1 gb:M36981.1 gb:L16785.1 gb:NM_002512.1	1848.57	2000.05
201269_s_at	KIAA1068 protein	AB028991.1	23386	Consensus includes gb:AB028991.1 /DEF=Homo sapiens mRNA for KIAA1068 protein, partial cds. /FEA=mRNA /GEN=KIAA1068 /PROD=KIAA1068 protein /DB_XREF=gi:5689472 /UG=Hs.4770 KIAA1068 protein /FL=gb:BC003691.1 gb:NM_015332.1	62.7676	66.3106
201270_x_at	KIAA1068 protein	NM_015332.1	23386	gb:NM_015332.1 /DEF=Homo sapiens KIAA1068 protein (KIAA1068), mRNA. /FEA=mRNA /GEN=KIAA1068 /PROD=KIAA1068 protein /DB_XREF=gi:13357209 /UG=Hs.4770 KIAA1068 protein /FL=gb:BC003691.1 gb:NM_015332.1	214.929	202.078
201271_s_at	RNA binding protein (autoantigenic, hnRNP-associated with lethal yellow)	NM_016732.1	22913	gb:NM_016732.1 /DEF=Homo sapiens RNA-binding protein (autoantigenic) (RALY), transcript variant 1, mRNA. /FEA=mRNA /GEN=RALY /PROD=RNA-binding protein (autoantigenic) longisoform /DB_XREF=gi:8051630 /UG=Hs.74111 RNA-binding protein (autoantigenic) /FL=gb:AF148457.1 gb:NM_016732.1	251.346	265.954
201272_at	aldo-keto reductase family 1, member B1 (aldose reductase)	NM_001628.1	231	gb:NM_001628.1 /DEF=Homo sapiens aldo-keto reductase family 1, member B1 (aldose reductase) (AKR1B1), mRNA. /FEA=mRNA /GEN=AKR1B1 /PROD=aldo-keto reductase family 1, member B1 (aldosereductase) /DB_XREF=gi:4502048 /UG=Hs.75313 aldo-keto reductase family 1, member B1 (aldose reductase) /FL=gb:BC000260.1 gb:BC005387.1 gb:J04795.1 gb:J05017.1 gb:J05474.1 gb:M34720.1 gb:NM_001628.1	633.994	577.32
201273_s_at	signal recognition particle 9kDa	NM_003133.1	6726	gb:NM_003133.1 /DEF=Homo sapiens signal recognition particle 9kD (SRP9), mRNA. /FEA=mRNA /GEN=SRP9 /PROD=signal recognition particle 9kD /DB_XREF=gi:4507216 /UG=Hs.75975 signal recognition particle 9kD /FL=gb:NM_003133.1 gb:U20998.1	1058.27	1062.51
201274_at	proteasome (prosome, macropain) subunit, alpha type, 5	NM_002790.1	5686	gb:NM_002790.1 /DEF=Homo sapiens proteasome (prosome, macropain) subunit, alpha type, 5 (PSMA5), mRNA. /FEA=mRNA /GEN=PSMA5 /PROD=proteasome (prosome, macropain) subunit, alphatype, 5 /DB_XREF=gi:4506186 /UG=Hs.76913 proteasome (prosome, macropain) subunit, alpha type, 5 /FL=gb:NM_002790.1	574.658	436.983
201275_at	farnesyl diphosphate synthase (farnesyl pyrophosphate synthetase, dimethylallyltranstransferase, geranyltranstransferase)	NM_002004.1	2224	gb:NM_002004.1 /DEF=Homo sapiens farnesyl diphosphate synthase (farnesyl pyrophosphate synthetase, dimethylallyltranstransferase, geranyltranstransferase) (FDPS), mRNA. /FEA=mRNA /GEN=FDPS /PROD=farnesyl diphosphate synthase (farnesylpyrophosphate synthetase, dimethylallyltranstransferase,geranyltranstransferase) /DB_XREF=gi:4503684 /UG=Hs.77393 farnesyl diphosphate synthase (farnesyl pyrophospha…	808.791	784.882
[truncated: 20,939 more rows]
